# Supplementary material for: Mitochondrial dysfunction induces ALK5-SMAD2-mediated hypovascularization and arteriovenous malformations in mouse retinas
Source: Nat Commun. 2022 Dec 10;13:7637. doi: 10.1038/s41467-022-35262-w (PMC9741628; doi:10.1038/s41467-022-35262-w)
Supplement: Supplementary file 5 — Supplementary Data 1 [file 41467_2022_35262_MOESM5_ESM.xlsx]

## Sheet: S1 Top 50 genes
Supplementary Table 1: Top 50 genes in each cluster
	0 Vasculogenesis	1. Transcription factors	2.Respirasome (removing ribosome)	3. Transporter	4. ECM (removing ribosome)	5. Angiogenic+Tip cell)	6. RNA splicing	7. Cell cycle	8. Pericyte	9. PhoR
	Nebl	Junb	Tmsb10	Lrp8	Plvap	Sirpa	Gm26917	Pclaf	Vtn	Neurod1
	Cxcl12	Csrnp1	Myl6	Spock2	Rack1	Trp53i11	Gm42418	Birc5	Higd1b	Slc1a2
	Gja4	Sgk1	Tmsb4x	Slc16a1	Nxpe4	Chst1	Lars2	Mki67	Atp1a2	Ppp2r2b
	Bmx	Nfkbia	Gapdh	Fn1	Clec14a	Pmepa1	Malat1	Cdca8	Ndufa4l2	Fgd4
	Slc6a6	Icam1	Fau	Ablim1	Gmfg	Prrg3	Macf1	Ccna2	Kcnj8	Ttyh1
	Sema3g	Atf3	Serf2	Tfrc	Gas6	Cd82	Son	Pimreg	Meg3	Mir124-2hg
	Ltbp4	Nfkbid	Ppia	Slco1c1	Flrt2	Kcne3	Ankrd11	Pbk	Pdgfrb	Syt1
	Htra1	Nr4a1	Atp5e	Rassf9	Npr3	Apod	Dst	Bub1	Abcc9	Cplx4
	Fbln2	Trib1	Tpt1	Slc38a5	Igfbp3	Fscn1	Gm26870	Tpx2	Aspn	Scg5
	Ly6c1	Fosb	Eef1a1	Sema6a	Naca	Scn1b	Lama4	Tk1	Gucy1a1	Srrm4
	Glul	Ier3	Eef1b2	Slc7a1	Ddah1	Ecscr	Ccnl2	Ckap2l	Cox4i2	Hcn1
	Unc5b	Smad7	Cfl1	Bsg	Car2	Gng11	Myo10	Cdca3	Cspg4	Cdhr1
	Epas1	Pim1	Atox1	Nampt	Palm	Sncg	Rrbp1	Nusap1	Col3a1	Rtn1
	Tmem100	Cxcl1	Cox6b1	Ptprb	Gm10076	Tnfrsf11b	Hmcn1	Ccnb1	Cd248	Msi1
	Cthrc1	Cxcl2	Fkbp1a	Hmcn1	Npm1	Pfn1	mt-Co1	Ube2c	Ifitm1	Rorb
	Slc9a3r2	Fos	Eif5a	Prnp	Eif3e	Clec1a	Atrx	Hmmr	Gucy1b1	Snap25
	Entpd1	Gem	Cox8a	Slc22a8	Cd200	Fam102b	Spag9	Prc1	Ednra	Sv2b
	Sema3c	Ubc	Naca	Aplnr	Slc2a1	Dok4	Myh9	Knl1	Vstm4	Cplx3
	Efnb2	Id3	Cox6a1	Rflnb	Col15a1	Eva1a	Ppp1r10	Racgap1	Rgs4	March1
	Vegfc	Maff	Atp5l	mt-Nd5	Abcg2	Serpinh1	Plxnd1	Cep55	S1pr3	Syp
	App	Dusp1	Usmg5	Kdr	Snrpg	Prr5	Sptan1	Cenpf	Plxdc2	Otx2
	Stmn2	Cdc42ep3	Atp5g2	Slc39a10	Gm11808	Mcam	Srrm2	Ska1	Ppp1r14a	Ankrd33
	Slco1a4	Jund	Uqcrq	mt-Nd4	Rbm3	Slc16a6	Itpr1	Kif11	Lrp1	E130218I03Rik
	Ptn	Rel	Eif3f	mt-Cytb	Snhg6	Adm	AY036118	Plk1	Zic1	Klc3
	Kitl	Mcl1	Gm10076	Slc40a1	Anxa2	Piezo2	Prpf4b	Anln	Col1a2	Crx
	Sox17	Nr4a2	Atp5b	Slc7a5	S100a6	Apln	Adgrl3	Neil3	Rarres2	Bex2
	Adam15	Tiparp	Eef1g	Abca1	Cyth4	Slc41a1	Dock6	Rrm2	Adap2	Cadm2
	Wfdc1	Zfp36	2010107E04Rik	mt-Nd1	Gatm	Angpt2	Map4k2	Shcbp1	Des	Celf3
	Ptprb	Ppp1r15a	Sh3bgrl3	mt-Nd2	Vamp5	Nid2	Gm47283	Cenpe	Heyl	Atp1a3
	Lims2	Id1	Sem1	Auts2	Ogfrl1	Lxn	Mycbp2	Cenpw	Pcdh18	Chga
	Clec2d	Tgif1	Cox6c	Hmgcs2	Ltc4s	Megf6	Rapgef5	Nuf2	Il34	Rd3l
	Gpcpd1	Noct	Pkm	mt-Co3	Nr2f2	Arhgap18	Jmjd1c	Ndc80	Nr2f1	Nxnl1
	Flt1	Sertad1	Cox7a2l	Myh10	Erh	Tmsb4x	Akap13	Spc24	Axl	Platr17
	Tm4sf1	Cebpb	Aldoa	Adgrl2	Cacna1e	Ppm1j	mt-Co2	Top2a	Itgb5	Pak3
	Klf2	Dusp6	Actg1	Limch1	Aprt	Coro1a	Adgrl2	Mxd3	Ccdc80	Mmd2
	Smpdl3a	Jun	Ppp1ca	Gpcpd1	Fau	Anxa6	Sptbn1	Depdc1a	Plce1	Sncb
	Efr3b	Phlda1	Btf3	Slfn5	Ctsc	Fam129a	mt-Co3	Aurkb	P2ry14	Pde6b
	Sgms1	Gadd45g	Ppib	Slco2b1	Sfxn1	Gng5	Pcdh17	Kif15	Foxs1	Cacna2d4
	Srgn	Ier2	Atp5h	mt-Co1	Gadd45gip1	Rhoj	Nisch	Ccnb2	Postn	Reep6
	Cd24a	Ier5	Rhoa	Flt1	Mxra7	Kcng2	Myo1b	Cenpm	Pde8b	Rax
	Tsc22d1	Tnfaip3	Ndufa8	Pltp	Bst2	Actb	Acin1	Kif4	Prrx1	Zcchc18
	Ceacam1	Hivep2	Sec61g	Ramp2	Glb1	Fkbp1a	Bptf	Diaph3	Gpc3	Susd3
	Utrn	Zbtb2	Eno1	Hip1	Epb41l4aos	Dcbld1	Col4a1	Cdc20	Anpep	Samd7
	Abcb1a	Klf4	Sec61b	mt-Atp6	Grcc10	Syt12	Ythdc1	Cenpa	Spon2	Chgb
	Podxl	Dusp2	Prdx1	Swap70	Dcun1d1	Nrp1	Myh10	Sgo1	Atp1b2	Fam169a
	Ly6a	Ccnl1	Ftl1	Syne2	Cd109	Pxdn	Chd3	Aurka	Daam2	Brsk2
	Msx1	Dnajb1	S100a16	Sptbn1	Gngt2	Cxcr4	Hspg2	Melk	Col1a1	Ckmt1
	Atp13a3	Pnrc1	Eif3h	Sptan1	Ecm1	Ackr2	Nktr	Ncapg	Twist1	Amer2
	Heg1	Csrp2	Cox7b	Dab2	Tpt1	Vwa1	Arglu1	Tacc3	Ano1	Kif1a
	Cyyr1	Pim3	Atp5o.1	Selenop	Tnfaip8	Cotl1	Akap9	Ect2	Tbx2	Vax2os
