# Supplementary material for: Mitochondrial dysfunction induces ALK5-SMAD2-mediated hypovascularization and arteriovenous malformations in mouse retinas
Source: Nat Commun. 2022 Dec 10;13:7637. doi: 10.1038/s41467-022-35262-w (PMC9741628; doi:10.1038/s41467-022-35262-w)
Supplement: Supplementary file 6 — Supplementary Data 2 [file 41467_2022_35262_MOESM6_ESM.xlsx]

## Sheet: S2 GO top 50 pathways 
Supplementary Table 2a: GO top 50 pathways
	Cluster 0: EC development		-log10(FDR)				Cluster 1: Transcription factors		-log10(FDR)						Cluster 2: Respirasome/ribosome		-log10(FDR)				Cluster 3: Transporter					-log10(FDR)		Cluster 4: ECM							-log10(FDR)		Cluster 5: Angiogenic (+Tip)					-log10(FDR)		Cluster 6: RNA splicing
	GO:1901342	regulation of vasculature development	20.164				GO:0042326	negative regulation of phosphorylation	14.2622						GO:0022626	cytosolic ribosome	143.723				GO:0015711	organic anion transport				14.6874		GO:0062023	collagen-containing extracellular matrix						18.9093		GO:0007015	actin filament organization				15.9262		GO:0043484	regulation of RNA splicing
	GO:0001667	ameboidal-type cell migration	17.2723				GO:0001933	negative regulation of protein phosphorylation	12.6228						GO:0005840	ribosome	124.389				GO:0046942	carboxylic acid transport				10.3154		GO:0042060	wound healing						10.9044		GO:0032970	regulation of actin filament-based process				15.8063		GO:0016607	nuclear speck
	GO:0045765	regulation of angiogenesis	15.9401				GO:0140297	DNA-binding transcription factor binding	10.7312						GO:0003735	structural constituent of ribosome	122.649				GO:0015849	organic acid transport				10.3154		GO:0009611	response to wounding						10.6118		GO:0001667	ameboidal-type cell migration				14.5131		GO:0008380	RNA splicing
	GO:0003158	endothelium development	15.0102				GO:0043433	negative regulation of DNA-binding transcription factor activity	10.0208						GO:0044391	ribosomal subunit	121.521				GO:0008514	organic anion transmembrane transporter activity				9.0081		GO:0001667	ameboidal-type cell migration						10.0129		GO:0032956	regulation of actin cytoskeleton organization				13.5033		GO:0014706	striated muscle tissue development
	GO:0050678	regulation of epithelial cell proliferation	14.8025				GO:2001233	regulation of apoptotic signaling pathway	10.0208						GO:0022625	cytosolic large ribosomal subunit	84.0744				GO:0046943	carboxylic acid transmembrane transporter activity				9.0081		GO:0050678	regulation of epithelial cell proliferation						9.96153		GO:0010631	epithelial cell migration				11.8011		GO:0060537	muscle tissue development
	GO:0050673	epithelial cell proliferation	14.1307				GO:0051348	negative regulation of transferase activity	9.87824						GO:0015934	large ribosomal subunit	68.6726				GO:0005342	organic acid transmembrane transporter activity				9.0081		GO:0050673	epithelial cell proliferation						9.95614		GO:0090132	epithelium migration				11.8011		GO:0048024	regulation of mRNA splicing, via spliceosome
	GO:0045446	endothelial cell differentiation	14.1307				GO:0051090	regulation of DNA-binding transcription factor activity	9.36545						GO:0015935	small ribosomal subunit	53.0052				GO:0008509	anion transmembrane transporter activity				7.78982		GO:0010631	epithelial cell migration						8.96797		GO:0031589	cell-substrate adhesion				11.8011		GO:1903311	regulation of mRNA metabolic process
	GO:0010631	epithelial cell migration	13.938				GO:0097193	intrinsic apoptotic signaling pathway	8.84053						GO:0002181	cytoplasmic translation	42.6527				GO:0008028	monocarboxylic acid transmembrane transporter activity				7.63812		GO:0090132	epithelium migration						8.96797		GO:0090130	tissue migration				11.7719		GO:0015629	actin cytoskeleton
	GO:0090132	epithelium migration	13.9007				GO:0033673	negative regulation of kinase activity	8.60218						GO:0005844	polysome	35.8745				GO:0006869	lipid transport				7.13435		GO:0090130	tissue migration						8.96595		GO:0062023	collagen-containing extracellular matrix				11.7381		GO:0030336	negative regulation of cell migration
	GO:0090130	tissue migration	13.8587				GO:0061629	RNA polymerase II-specific DNA-binding transcription factor binding	8.57611						GO:0042254	ribosome biogenesis	32.4976				GO:0015718	monocarboxylic acid transport				6.94568		GO:0005604	basement membrane						8.79092		GO:0015629	actin cytoskeleton				11.6691		GO:0050684	regulation of mRNA processing
	GO:0010632	regulation of epithelial cell migration	13.2885				GO:0006469	negative regulation of protein kinase activity	8.49946						GO:0022613	ribonucleoprotein complex biogenesis	32.1563				GO:0045177	apical part of cell				6.59502		GO:0032102	negative regulation of response to external stimulus						8.37494		GO:0110053	regulation of actin filament organization				11.3898		GO:2000146	negative regulation of cell motility
	GO:0098857	membrane microdomain	13.2655				GO:1903706	regulation of hemopoiesis	7.87432						GO:0019843	rRNA binding	31.9005				GO:0010876	lipid localization				6.31649		GO:0098857	membrane microdomain						8.10337		GO:0043542	endothelial cell migration				11.0889		GO:0010631	epithelial cell migration
	GO:0045121	membrane raft	13.2655				GO:0005667	transcription regulator complex	7.75891						GO:0042255	ribosome assembly	25.1532				GO:0033218	amide binding				6.06856		GO:0061041	regulation of wound healing						8.03406		GO:0030833	regulation of actin filament polymerization				10.7745		GO:0006397	mRNA processing
	GO:0045177	apical part of cell	13.2546				GO:0060537	muscle tissue development	7.60582						GO:0042274	ribosomal small subunit biogenesis	22.4461				GO:0016323	basolateral plasma membrane				6.05802		GO:0098589	membrane region						7.93011		GO:0008064	regulation of actin polymerization or depolymerization				10.7278		GO:0090130	tissue migration
	GO:0098589	membrane region	13.1074				GO:0002237	response to molecule of bacterial origin	7.31713						GO:0022618	ribonucleoprotein complex assembly	21.2787				GO:0016324	apical plasma membrane				5.93133		GO:0005201	extracellular matrix structural constituent						7.68123		GO:0003779	actin binding				10.6501		GO:0016570	histone modification
	GO:0043542	endothelial cell migration	12.632				GO:0001503	ossification	7.23603						GO:0071826	ribonucleoprotein complex subunit organization	20.9003				GO:1905039	carboxylic acid transmembrane transport				5.88312		GO:0045121	membrane raft						7.59094		GO:0030832	regulation of actin filament length				10.5976		GO:0001667	ameboidal-type cell migration
	GO:0050839	cell adhesion molecule binding	12.3786				GO:0001217	DNA-binding transcription repressor activity	7.19954						GO:0042273	ribosomal large subunit biogenesis	20.817				GO:1903825	organic acid transmembrane transport				5.88312		GO:0043542	endothelial cell migration						7.46707		GO:1902903	regulation of supramolecular fiber organization				10.0217		GO:0051271	negative regulation of cellular component movement
	GO:0003007	heart morphogenesis	11.4629				GO:0001227	DNA-binding transcription repressor activity, RNA polymerase II-specific	7.19954						GO:0006364	rRNA processing	18.1709				GO:0098656	anion transmembrane transport				5.76609		GO:1903034	regulation of response to wounding						7.46707		GO:0030041	actin filament polymerization				10.0089		GO:0040013	negative regulation of locomotion
	GO:0010594	regulation of endothelial cell migration	11.37				GO:0032496	response to lipopolysaccharide	7.14998						GO:0016072	rRNA metabolic process	17.7711				GO:0003333	amino acid transmembrane transport				5.65114		GO:0042692	muscle cell differentiation						7.41911		GO:0035924	cellular response to vascular endothelial growth factor stimulus				9.91371		GO:0016569	covalent chromatin modification
	GO:1904018	positive regulation of vasculature development	11.0781				GO:0044389	ubiquitin-like protein ligase binding	7.07528						GO:0098800	inner mitochondrial membrane protein complex	16.5185				GO:0015807	L-amino acid transport				5.53184		GO:0090287	regulation of cellular response to growth factor stimulus						7.19197		GO:1901342	regulation of vasculature development				9.88949		GO:0060840	artery development
	GO:0051271	negative regulation of cellular component movement	10.5468				GO:0001649	osteoblast differentiation	7.03277						GO:0046034	ATP metabolic process	16.1381				GO:0099173	postsynapse organization				5.53184		GO:0006949	syncytium formation						6.91156		GO:0045765	regulation of angiogenesis				9.77676		GO:0007264	small GTPase mediated signal transduction
	GO:0040013	negative regulation of locomotion	10.5468				GO:2001234	negative regulation of apoptotic signaling pathway	7.03277						GO:0034470	ncRNA processing	13.8286				GO:1901342	regulation of vasculature development				5.42363		GO:0000323	lytic vacuole						6.81264		GO:0008154	actin polymerization or depolymerization				9.54974		GO:0043542	endothelial cell migration
	GO:0016324	apical plasma membrane	10.0546				GO:0071900	regulation of protein serine/threonine kinase activity	7.00495						GO:0015078	proton transmembrane transporter activity	13.198				GO:0015291	secondary active transmembrane transporter activity				5.40379		GO:0005764	lysosome						6.81264		GO:0010959	regulation of metal ion transport				9.04144		GO:0050808	synapse organization
	GO:0030336	negative regulation of cell migration	9.91133				GO:0046332	SMAD binding	6.97535						GO:0005743	mitochondrial inner membrane	13.107				GO:0045765	regulation of angiogenesis				5.37398		GO:0031589	cell-substrate adhesion						6.32739		GO:0000139	Golgi membrane				8.96766		GO:0003779	actin binding
	GO:0001570	vasculogenesis	9.81351				GO:0030278	regulation of ossification	6.7747						GO:0043209	myelin sheath	12.6184				GO:0019216	regulation of lipid metabolic process				5.35688		GO:0050878	regulation of body fluid levels						6.28831		GO:0010810	regulation of cell-substrate adhesion				8.83566		GO:0003205	cardiac chamber development
	GO:2000146	negative regulation of cell motility	9.48685				GO:0045667	regulation of osteoblast differentiation	6.57721						GO:0070469	respirasome	12.4413				GO:0015850	organic hydroxy compound transport				5.32273		GO:0050680	negative regulation of epithelial cell proliferation						6.22339		GO:0010632	regulation of epithelial cell migration				8.72688		GO:0045787	positive regulation of cell cycle
	GO:0002040	sprouting angiogenesis	9.13483				GO:1901214	regulation of neuron death	6.42034						GO:0019866	organelle inner membrane	12.2466				GO:0015179	L-amino acid transmembrane transporter activity				5.28571		GO:0071560	cellular response to transforming growth factor beta stimulus						6.03956		GO:0008360	regulation of cell shape				8.50935		GO:0035904	aorta development
	GO:0062023	collagen-containing extracellular matrix	9.09007				GO:0006979	response to oxidative stress	6.42034						GO:0098798	mitochondrial protein complex	11.9933				GO:0015171	amino acid transmembrane transporter activity				5.28571		GO:0016323	basolateral plasma membrane						6.01767		GO:0032271	regulation of protein polymerization				8.33158		GO:0043620	regulation of DNA-templated transcription in response to stress
	GO:0003206	cardiac chamber morphogenesis	8.76467				GO:0071222	cellular response to lipopolysaccharide	6.42034						GO:0006119	oxidative phosphorylation	11.9891				GO:0009925	basal plasma membrane				5.20719		GO:0071559	response to transforming growth factor beta						5.965		GO:0007160	cell-matrix adhesion				8.12671		GO:0051098	regulation of binding
	GO:0045785	positive regulation of cell adhesion	8.19048				GO:0030099	myeloid cell differentiation	6.36348						GO:0098803	respiratory chain complex	11.782				GO:0045178	basal part of cell				5.20719		GO:0045446	endothelial cell differentiation						5.965		GO:0031252	cell leading edge				7.98095		GO:0090068	positive regulation of cell cycle process
	GO:0010721	negative regulation of cell development	8.10108				GO:0070997	neuron death	6.36348						GO:0034660	ncRNA metabolic process	11.6522				GO:0022804	active transmembrane transporter activity				4.9513		GO:1990782	protein tyrosine kinase binding						5.87392		GO:0010594	regulation of endothelial cell migration				7.93823		GO:1901342	regulation of vasculature development
	GO:2000181	negative regulation of blood vessel morphogenesis	8.04995				GO:0008630	intrinsic apoptotic signaling pathway in response to DNA damage	6.36348						GO:0005746	mitochondrial respirasome	10.6297				GO:1905952	regulation of lipid localization				4.8585		GO:1903844	regulation of cellular response to transforming growth factor beta stimulus						5.81825		GO:0031532	actin cytoskeleton reorganization				7.82325		GO:0048738	cardiac muscle tissue development
	GO:0050680	negative regulation of epithelial cell proliferation	7.85753				GO:0071216	cellular response to biotic stimulus	6.36348						GO:0043021	ribonucleoprotein complex binding	10.2591				GO:0045834	positive regulation of lipid metabolic process				4.82603		GO:0001885	endothelial cell development						5.78606		GO:0032535	regulation of cellular component size				7.69811		GO:0017048	Rho GTPase binding
	GO:0003205	cardiac chamber development	7.58526				GO:0010631	epithelial cell migration	6.29978						GO:0045182	translation regulator activity	10.0145				GO:0005543	phospholipid binding				4.7342		GO:0061045	negative regulation of wound healing						5.74435		GO:0007264	small GTPase mediated signal transduction				7.68097		GO:0005089	Rho guanyl-nucleotide exchange factor activity
	GO:1904019	epithelial cell apoptotic process	7.57968				GO:0033002	muscle cell proliferation	6.29978						GO:0006091	generation of precursor metabolites and energy	9.87302				GO:0042277	peptide binding				4.69627		GO:0010959	regulation of metal ion transport						5.71775		GO:0043254	regulation of protein-containing complex assembly				7.66951		GO:0016887	ATPase activity
	GO:0043534	blood vessel endothelial cell migration	7.53925				GO:0061614	pri-miRNA transcription by RNA polymerase II	6.29978						GO:0009205	purine ribonucleoside triphosphate metabolic process	9.85279				GO:0038024	cargo receptor activity				4.69627		GO:1901342	regulation of vasculature development						5.70393		GO:0030838	positive regulation of actin filament polymerization				7.60389		GO:0048608	reproductive structure development
	GO:0019838	growth factor binding	7.51567				GO:0071219	cellular response to molecule of bacterial origin	6.29978						GO:0014069	postsynaptic density	9.74357				GO:0001540	amyloid-beta binding				4.45056		GO:0007599	hemostasis						5.69138		GO:0005604	basement membrane				7.41088		GO:0001890	placenta development
	GO:0050768	negative regulation of neurogenesis	7.48404				GO:0090132	epithelium migration	6.26428						GO:0032279	asymmetric synapse	9.66895				GO:0001935	endothelial cell proliferation				4.44193		GO:0043534	blood vessel endothelial cell migration						5.62444		GO:0043209	myelin sheath				7.41088		GO:0061458	reproductive system development
	GO:1901343	negative regulation of vasculature development	7.46216				GO:0043542	endothelial cell migration	6.26392						GO:0003729	mRNA binding	9.63507				GO:0001667	ameboidal-type cell migration				4.4314		GO:0003158	endothelium development						5.51797		GO:0007266	Rho protein signal transduction				7.32347		GO:0003206	cardiac chamber morphogenesis
	GO:0051961	negative regulation of nervous system development	7.44458				GO:0001667	ameboidal-type cell migration	6.25748						GO:0009055	electron transfer activity	9.63507				GO:0003018	vascular process in circulatory system				4.34085		GO:0010632	regulation of epithelial cell migration						5.48997		GO:0010634	positive regulation of epithelial cell migration				7.17047		GO:0003231	cardiac ventricle development
	GO:0016525	negative regulation of angiogenesis	7.43167				GO:0090130	tissue migration	6.25748						GO:0009199	ribonucleoside triphosphate metabolic process	9.61444				GO:0014068	positive regulation of phosphatidylinositol 3-kinase signaling				4.19159		GO:0001935	endothelial cell proliferation						5.48713		GO:0051271	negative regulation of cellular component movement				7.11235		GO:0048844	artery morphogenesis
	GO:0005178	integrin binding	7.32943				GO:0002683	negative regulation of immune system process	6.25748						GO:0009206	purine ribonucleoside triphosphate biosynthetic process	9.49979				GO:0014065	phosphatidylinositol 3-kinase signaling				4.18346		GO:0006898	receptor-mediated endocytosis						5.39101		GO:0005884	actin filament				7.11219		GO:0010632	regulation of epithelial cell migration
	GO:0044853	plasma membrane raft	7.23991				GO:0031625	ubiquitin protein ligase binding	6.19234						GO:0009145	purine nucleoside triphosphate biosynthetic process	9.4471				GO:0006865	amino acid transport				4.18003		GO:0042383	sarcolemma						5.3836		GO:0007044	cell-substrate junction assembly				7.1041		GO:0005088	Ras guanyl-nucleotide exchange factor activity
	GO:0048015	phosphatidylinositol-mediated signaling	7.23704				GO:0048660	regulation of smooth muscle cell proliferation	6.17592						GO:0009144	purine nucleoside triphosphate metabolic process	9.37368				GO:0048015	phosphatidylinositol-mediated signaling				4.14491		GO:0030193	regulation of blood coagulation						5.3292		GO:0051015	actin filament binding				7.05828		GO:0060563	neuroepithelial cell differentiation
	GO:0050679	positive regulation of epithelial cell proliferation	7.17323				GO:2001236	regulation of extrinsic apoptotic signaling pathway	6.17592						GO:0009201	ribonucleoside triphosphate biosynthetic process	9.34207				GO:0098739	import across plasma membrane				4.11627		GO:1900046	regulation of hemostasis						5.29116		GO:1904018	positive regulation of vasculature development				7.01089		GO:0000375	RNA splicing, via transesterification reactions
	GO:0031589	cell-substrate adhesion	7.17323				GO:0043534	blood vessel endothelial cell migration	6.16579						GO:0006417	regulation of translation	9.18366				GO:0001936	regulation of endothelial cell proliferation				4.11627		GO:0090092	regulation of transmembrane receptor protein serine/threonine kinase signaling pathway						5.25751		GO:0002040	sprouting angiogenesis				6.93437		GO:0000377	RNA splicing, via transesterification reactions with bulged adenosine as nucleophile
	GO:0048017	inositol lipid-mediated signaling	7.14538				GO:0048608	reproductive structure development	6.03385						GO:0098984	neuron to neuron synapse	9.15453				GO:0048017	inositol lipid-mediated signaling				4.11627		GO:0051146	striated muscle cell differentiation						5.20788		GO:0150115	cell-substrate junction organization				6.93437		GO:0000398	mRNA splicing, via spliceosome
	GO:0045665	negative regulation of neuron differentiation	7.00817				GO:0048659	smooth muscle cell proliferation	6.03385						GO:0099572	postsynaptic specialization	9.06786				GO:1905954	positive regulation of lipid localization				4.09346		GO:0042246	tissue regeneration						5.20758		GO:0034329	cell junction assembly				6.90304		GO:0051101	regulation of DNA binding
	GO:0030099	myeloid cell differentiation	6.97642				GO:1903708	positive regulation of hemopoiesis	6.02517						GO:0006754	ATP biosynthetic process	8.94476				GO:0050678	regulation of epithelial cell proliferation				4.06569		GO:0001936	regulation of endothelial cell proliferation						5.19275		GO:0043535	regulation of blood vessel endothelial cell migration				6.88997		GO:0003279	cardiac septum development
	GO:0030278	regulation of ossification	6.85728				GO:0045862	positive regulation of proteolysis	6.02517						GO:0009142	nucleoside triphosphate biosynthetic process	8.72485				GO:0098657	import into cell				3.96461		GO:0050818	regulation of coagulation						5.19275		GO:0050900	leukocyte migration				6.84926		GO:0003007	heart morphogenesis
[truncated: 4 more columns]

## Sheet: S2 Representative GO pathways
Supplementary Table 2b: Representative GO pathways
			-log10(FDR)
	Cluster 0	regulation of vasculature development	20.164
		ameboidal-type cell migration	17.2723
		regulation of angiogenesis	15.9401
	Cluster 1	negative regulation of phosphorylation	14.2622
		negative regulation of protein phosphorylation	12.6228
		DNA-binding transcription factor binding	10.7312
	Cluster 2	inner mitochondrial membrane protein complex	16.5185
		ATP metabolic process	16.1381
		respirasome	12.4413
	Cluster 3	organic anion transport	14.6874
		carboxylic acid transport	10.3154
		organic acid transport	10.3154
	Cluster 4	collagen-containing extracellular matrix	18.9093
		wound healing	10.9044
		response to wounding	10.6118
	Cluster 5	actin filament organization	15.9262
		regulation of actin filament-based process	15.8063
		ameboidal-type cell migration	14.5131
	Cluster 6	regulation of RNA splicing	13.1259
		nuclear speck	9.51946
		RNA splicing	9.47782
	Cluster 7	chromosome segregation	84.6911
		chromosomal region	68.1779
		chromosome, centromeric region	67.7414
