# Supplementary material for: Mitochondrial dysfunction induces ALK5-SMAD2-mediated hypovascularization and arteriovenous malformations in mouse retinas
Source: Nat Commun. 2022 Dec 10;13:7637. doi: 10.1038/s41467-022-35262-w (PMC9741628; doi:10.1038/s41467-022-35262-w)
Supplement: Supplementary file 7 — Supplementary Data 3 [file 41467_2022_35262_MOESM7_ESM.xlsx]

## Sheet: S3 Common DEG
Supplementary Table 3: Common DEGs in three mutant mice compared to WT.
		Cox10		Tfam		Trx2
		Log2(fold)	p-adj	Log2(fold)	p-adj	Log2(fold)	p-adj	p-adj: Two-sided Wilcoxon Rank Sum test adjusted p-values<0.5, based on Bonferroni correction using the total number of genes.
	Ablim+A2:G1391	-0.643476	1.10362e-37	-0.501492	4.75546e-24	-0.735367	2.22579e-44
	Ackr2	-0.49178	4.75422e-18	-0.41119	7.76269e-13	-0.447524	3.78384e-11
	Adm	-0.688694	6.00529e-17	-0.671263	1.20247e-16	-0.725128	9.61207e-18
	Alad	-0.394159	2.33158e-16	-0.405512	1.51603e-16	-0.311217	2.7037e-07
	Ankrd37	-1.03056	2.01262e-51	-0.839211	2.53967e-31	-0.687356	3.88188e-19
	Anxa6	-0.542988	3.85216e-36	-0.534829	4.1556e-35	-0.503865	1.40283e-25
	Apln	-0.54783	4.43868e-16	-0.252215	0.00300284	-0.478815	0.00020046
	Arpc5	0.304104	7.61329e-11	0.259743	8.94104e-05	0.451386	1.20819e-18
	AU021092	-0.458021	1.14384e-26	-0.495006	1.90703e-31	-0.39099	2.76273e-18
	Auts2	-0.397447	5.32686e-19	-0.314811	1.37108e-11	-0.422924	1.44042e-16
	Bsg	-1.31594	1.0175e-91	-1.46527	9.36191e-102	-1.4181	1.20633e-89
	Cacna1e	0.590422	6.33064e-51	0.574697	2.2184e-33	0.302841	1.49942e-13
	Casp6	-0.258162	7.66894e-06	-0.417093	6.93642e-15	-0.372316	4.55324e-12
	Cd200	1.02911	4.58306e-56	0.922637	1.4885e-51	0.588423	3.31891e-23
	Cdh11	-0.283575	1.95918e-06	-0.332069	1.01473e-09	-0.359479	1.2893e-09
	Cldn5	-0.316342	4.72831e-16	-0.570695	5.20191e-46	-0.727463	7.96877e-61
	Col15a1	0.910074	1.16332e-36	0.80212	9.71965e-34	1.03167	4.20986e-61
	Col18a1	0.661718	2.59343e-14	0.764337	6.12024e-11	1.04578	5.41645e-39
	Crip1	1.11589	2.61896e-51	1.00477	4.8191e-45	0.814831	1.26954e-26
	Cst3	-0.512859	2.49165e-38	-0.568657	1.58068e-56	-1.02087	3.85217e-82
	Ctsh	-0.571682	3.22467e-35	-0.777444	1.06006e-59	-0.876968	1.54267e-65
	Ctsw	-0.411573	3.53719e-16	-0.42879	1.3814e-18	-0.483728	2.42694e-18
	Ddah1	0.264233	0.0216092	0.298844	0.000194086	0.310517	4.54715e-08
	Dhrs3	-0.295933	0.000542091	-0.514879	2.18424e-19	-0.286576	0.0173321
	Dnajb14	-0.311247	0.000559678	-0.314115	0.000129147	-0.348728	0.0100537
	Ech1	-0.317971	2.73904e-11	-0.350486	7.71369e-13	-0.448096	1.2192e-20
	Ecm1	0.522067	5.31659e-16	0.689423	5.87736e-21	0.344914	0.00196901
	Eef1b2	0.289968	1.76167e-11	0.36966	1.83918e-10	0.361962	4.23579e-16
	Efr3b	-0.30816	9.89536e-06	-0.330227	1.92896e-07	-0.402353	7.09202e-09
	Ehd4	0.501064	2.02491e-10	0.920632	7.59454e-31	0.299823	0.0127591
	Eln	-0.532454	0.000303437	-0.548873	0.00252217	-0.71873	9.64116e-12
	Ephx1	0.31398	1.1542e-06	0.352655	3.01366e-12	0.250615	0.000588518
	Esm1	1.15928	7.88395e-22	1.52447	3.34563e-32	0.604843	5.11986e-12
	Ets2	-0.319002	8.48753e-07	-0.256645	0.00915526	-0.320447	5.52276e-06
	Fam129a	-0.405056	3.35404e-14	-0.387976	3.61787e-11	-0.500258	2.24253e-16
	Fam167b	0.689769	8.39904e-48	0.584169	5.28062e-33	0.596022	2.69809e-35
	Fcgrt	-0.50522	1.21147e-22	-0.470294	3.07872e-20	-0.701914	1.44354e-37
	Gas6	0.57539	1.77909e-17	0.410204	4.62431e-05	0.643761	3.43296e-11
	Gdpd3	-0.375089	9.10206e-15	-0.399734	6.2148e-19	-0.414366	1.42589e-17
	Gm11808	0.439323	1.27271e-20	0.778491	1.299e-63	0.567851	2.27051e-34
	Gm21887	0.274021	3.51378e-34	0.573092	6.76246e-74	0.266832	6.77039e-28
	Gm47283	0.783717	2.52463e-39	1.9147	9.86764e-139	0.870896	1.80463e-35
	Gmfg	0.59937	6.84357e-31	0.62718	6.21739e-26	0.768972	3.23137e-43
	Gng11	-0.290445	3.85912e-10	-0.295458	7.06771e-11	-0.294882	3.41301e-07
	Grap	-0.312048	2.60467e-09	-0.417765	5.94421e-20	-0.529247	8.57454e-27
	Grcc10	0.479232	1.40469e-23	0.30538	7.13795e-09	0.338734	3.36687e-11
	Hebp1	-0.620513	1.99826e-27	-0.705425	3.01413e-38	-0.562538	2.66586e-18
	Hic1	-0.306241	4.41617e-09	-0.361051	1.04604e-11	-0.254555	0.000411756
	Higd1a	-0.40752	2.06941e-19	-0.491525	9.44775e-29	-0.341085	1.32616e-12
	Hmgcs2	-0.323863	1.15181e-07	-0.589975	1.0451e-19	-0.800082	2.69783e-35
	Hspg2	0.469733	4.3419e-06	0.889878	2.35989e-23	0.36452	0.00880464
	Icam2	-0.448434	7.81928e-22	-0.555169	7.74058e-32	-0.284736	8.38819e-07
	Igfbp3	2.25373	6.42331e-89	2.56391	2.62527e-105	0.76559	9.85005e-05
	Lmna	0.649613	4.89144e-06	0.985462	1.52806e-33	0.503162	2.33814e-06
	Lrp8	-0.375102	3.55636e-10	-0.350977	6.1601e-09	-0.723765	3.72044e-28
	Malat1	-0.519056	1.04471e-14	-0.313555	1.09609e-09	-0.49385	1.13574e-23
	Marcksl1	0.496743	1.26646e-11	0.537059	4.76138e-17	0.838201	7.33082e-43
	mt-Cytb	-0.302446	4.04547e-09	-1.58174	7.13188e-143	0.332003	0.000300398
	mt-Nd1	-0.374268	7.44445e-16	-1.35002	2.75894e-130	0.458481	7.15711e-17
	mt-Nd2	-0.313998	2.21034e-08	-1.4286	1.01919e-130	0.746347	5.24349e-29
	mt-Nd4l	0.405298	1.67118e-12	-1.38726	1.00298e-133	0.511829	1.43544e-15
	Myct1	-0.341278	1.33642e-08	-0.285686	1.75065e-06	-0.342638	4.64135e-10
	Nectin2	0.29594	5.94752e-06	0.289003	2.9418e-09	0.252818	0.00633118
	Nomo1	-0.292438	4.05553e-08	-0.308524	2.68076e-07	-0.352575	3.79604e-09
	Nxpe4	0.620375	7.37922e-43	0.54977	5.24907e-32	0.364279	3.31221e-12
	Palm	0.440966	2.86744e-14	0.373561	1.81357e-11	0.317067	9.364e-05
	Palmd	-0.275692	1.96917e-07	-0.268646	6.55398e-06	-0.32786	1.70675e-07
	Pglyrp1	-0.54668	4.46076e-23	-0.962956	2.82546e-49	-0.828335	5.40555e-34
	Phlda3	0.58627	7.41185e-20	0.666446	3.13462e-35	0.574652	1.19367e-20
	Pltp	-0.873037	4.01185e-45	-1.00023	2.47159e-52	-0.937971	1.15003e-44
	Plvap	1.18464	1.89954e-68	1.45222	2.72023e-35	1.05231	1.08066e-56
	Pmepa1	-0.388731	1.15223e-14	-0.25823	5.63987e-07	-0.475135	1.11273e-17
	Pomc	-0.461308	1.33423e-24	-0.469219	1.63427e-25	-0.465959	1.38417e-22
	Prnp	-0.826197	4.02381e-59	-0.850492	2.17807e-61	-0.907223	8.06433e-64
	Rack1	0.325401	1.21989e-13	0.428949	1.35296e-15	0.378174	8.70438e-20
	Ramp2	-0.349382	2.38931e-16	-0.568794	1.50499e-42	-0.253125	8.82238e-09
	Rassf9	-0.307294	8.28483e-07	-0.376437	1.52894e-09	-0.457302	2.77578e-14
	Rcn3	-0.407332	3.65107e-16	-0.539077	1.60454e-23	-0.275426	9.92391e-06
	Rflnb	-0.538606	9.4565e-31	-0.466422	1.07101e-20	-0.523531	3.54363e-23
	Rnaset2b	0.261285	1.30399e-15	0.260588	7.61728e-14	0.299495	1.20987e-16
	Rnf121	-0.535822	8.27668e-27	-0.524559	1.02758e-26	-0.463784	3.53253e-17
	Rnpep	-0.402039	3.0921e-18	-0.257309	1.33101e-07	-0.314426	3.16132e-08
	Rpl12	0.263807	5.08812e-06	0.388822	2.55365e-11	0.427838	4.18899e-22
	Rpl13a	0.64616	3.73452e-55	0.887837	1.56833e-78	0.589802	1.08175e-39
	Rpl27	0.803181	5.0018e-89	0.834008	4.3175e-66	0.683893	1.47982e-59
	Rpl27-ps3	0.361267	1.88658e-15	0.431157	3.05515e-17	0.323608	4.94851e-11
	Rpl29	2.13672	4.39376e-219	2.48875	1.19025e-219	0.707911	2.70239e-66
	Rpl32	0.292203	2.28314e-07	0.385802	3.67811e-08	0.400159	1.57893e-18
	Rpl35	0.519446	3.81267e-40	0.578882	6.31057e-40	0.497119	2.53737e-38
	Rpl35a	0.387406	4.44501e-29	0.478185	1.78514e-32	0.410627	2.76575e-34
	Rpl36	0.312418	5.56713e-19	0.454098	4.94044e-31	0.306835	1.85779e-13
	Rpl36a	0.325451	4.68502e-12	0.335746	2.94449e-09	0.401118	1.9423e-25
	Rpl36al	0.436766	3.0028e-27	0.547452	2.77035e-32	0.419459	8.70905e-20
	Rpl37	0.283562	3.15339e-15	0.357263	1.02989e-20	0.304491	8.4747e-17
	Rpl37a	0.404831	6.09506e-33	0.437023	7.12122e-30	0.335101	3.3822e-20
	Rpl39	0.32849	4.36574e-13	0.389703	9.26388e-09	0.435528	6.22486e-27
	Rplp0	0.468049	1.94132e-19	0.577698	1.00894e-21	0.721382	1.67158e-53
	Rps10	0.271708	6.46237e-10	0.344385	4.90214e-11	0.33978	9.73008e-18
	Rps15a	0.282245	2.01189e-10	0.317146	1.51309e-05	0.343475	3.56947e-16
	Rps19	0.494735	4.49804e-39	0.620072	7.22625e-43	0.444712	1.44626e-30
	Rps23	0.27281	1.74226e-13	0.278859	9.82047e-09	0.337132	9.7018e-20
	Rps27	0.647141	1.58016e-64	0.615227	2.72711e-45	0.362896	1.54709e-21
	Rps28	0.782962	3.1227e-80	0.995528	3.62305e-80	0.642046	1.17864e-54
	Rps29	0.463424	1.31955e-46	0.414306	4.38761e-27	0.35902	2.98147e-33
	Rps5	0.279087	4.19574e-08	0.324536	4.27916e-06	0.298578	9.79267e-09
	Rps7	0.301315	5.81999e-10	0.323131	2.94881e-06	0.393795	2.43699e-17
	S100a10	0.577984	1.12251e-05	0.778524	3.04376e-18	0.394157	5.9224e-05
	S100a6	1.32466	1.51682e-22	2.22777	6.0358e-43	0.921684	8.26085e-25
	Samsn1	-0.259911	0.0182339	-0.345292	6.50076e-07	-0.268263	0.000774691
	Sat1	1.59669	2.11568e-47	1.43158	2.51201e-45	1.20985	1.93816e-25
	Sec11c	-0.434838	5.37797e-20	-0.566691	8.22101e-35	-0.489352	8.03908e-23
	Selenop	-0.405707	5.83177e-13	-0.63257	7.75834e-27	-1.08846	5.3884e-55
	Sirpa	-0.437838	2.47327e-16	-0.316374	9.05482e-09	-0.307954	0.000321689
	Slc16a1	-1.51414	5.23644e-62	-1.47405	3.17794e-54	-2.22588	7.69093e-96
	Slc22a8	-0.48539	8.25427e-17	-0.62949	3.59203e-27	-0.739663	2.72596e-36
	Slc38a3	-0.389063	9.27826e-18	-0.313935	4.52713e-13	-0.590845	2.53341e-33
	Slc38a5	-0.420363	7.45008e-16	-0.848265	8.13108e-42	-0.61262	5.24547e-24
	Slc39a10	-0.275158	1.27783e-05	-0.26279	1.20774e-06	-0.364452	8.09718e-11
	Slc40a1	-0.291773	2.69679e-09	-0.482981	4.6674e-26	-0.426631	2.08461e-17
	Slco1c1	-0.709463	7.38236e-27	-1.04366	3.18338e-48	-1.54993	9.07333e-80
	Snhg6	0.372228	1.04652e-13	0.448471	3.58476e-19	0.285528	6.5704e-05
	Snrpg	0.407581	4.97883e-22	0.346353	2.43003e-10	0.382479	4.83886e-13
	Spock2	-0.632812	1.30289e-27	-1.08402	8.38031e-61	-1.19199	4.12252e-63
	Steap3	-0.436278	5.05118e-20	-0.421832	3.13034e-19	-0.473962	3.53883e-18
	Stra6	-0.335623	0.000965366	-0.442392	4.67296e-13	-0.433779	9.43e-09
	Swap70	-0.376156	8.93769e-14	-0.321624	2.06002e-08	-0.480286	3.5602e-20
	Syne2	-0.589468	1.51241e-28	-0.479874	4.60844e-17	-0.680645	5.71505e-33
	Tfrc	-0.746709	5.78194e-25	-0.901975	2.97755e-25	-0.788231	1.40216e-17
	Tmem252	0.472204	1.50379e-13	0.43187	1.06814e-08	-0.265238	9.22525e-06
	Tmem86a	-0.292034	0.00793957	-0.47563	6.77173e-13	-0.268471	0.00731849
	Tmsb4x	-0.404002	1.60605e-24	-0.57272	1.68646e-44	-0.262055	5.94575e-09
	Tpm4	0.356454	4.5757e-15	0.43026	2.59991e-18	0.437939	5.16835e-25
	Trp53i11	-0.525861	1.45844e-16	-0.431595	1.22914e-08	-0.308965	0.0023101
	Ttyh2	-0.781224	5.77395e-39	-0.498368	1.56428e-17	-0.342791	8.88902e-09
	Uba52	1.34243	1.40405e-151	0.798054	3.65942e-65	0.579272	1.44806e-41
	Vim	0.366825	2.35095e-06	0.461531	8.45129e-16	0.305012	0.000178489
	Vwa1	-0.475388	4.6601e-29	-0.589139	3.45476e-40	-0.388503	2.70725e-17
	Wfdc1	-0.312325	0.000287071	-0.407052	5.93177e-05	-0.702717	2.92029e-17
