# Supplementary material for: Mitochondrial dysfunction induces ALK5-SMAD2-mediated hypovascularization and arteriovenous malformations in mouse retinas
Source: Nat Commun. 2022 Dec 10;13:7637. doi: 10.1038/s41467-022-35262-w (PMC9741628; doi:10.1038/s41467-022-35262-w)
Supplement: Supplementary file 8 — Supplementary Data 4 [file 41467_2022_35262_MOESM8_ESM.xlsx]

## Sheet: S4 Antibody
Supplementary Table 4: Antibodies for immunostaining
	Antibody name	Company	Cat #	Dilution
	CD31, rat	BD Pharmingen	553370	2 μg/mL
	CD31, Armenian hamster	Millipore	MAB1398Z	2 μg/mL
	Claudin-5, rabbit	Invitrogen	34-1600	2 μg/mL
	Collagen IV, rabbit	Bio-Rad	2150-1470	2 μg/mL
	Collagen IV, rabbit	AbD Serotec	2150-1470	2 μg/mL
	COX10	Abcam	ab84053	2 μg/mL
	Endomucin, rat	Hycult Biotech	HM1108	2 μg/mL
	ERG, mouse	ThermoFisher	MA5-26245	1 μg/mL
	ESM1 goat	ThermoFisher	BS-3615R	2 μg/mL
	Fibronectin, rabbit	Abcam	Ab2413	2 μg/mL
	Fibronectin, mouse	Abcam	Ab23750	2 μg/mL
	Ki67	Cell Signaling	9027	2 μg/mL
	NG2, rabbit	Millipore	AB5320	2 μg/mL
	αSMA	Sigma	A2547	2 μg/mL
	p-SMAD2/3, rabbit	ThermoFisher	PA5-36125	2 μg/mL
	p-SMAD1/5/8, rabbit	Cell Signaling	9516	2 μg/mL
	SMAD1	ThermoFisher	38-5400	2 μg/mL
	SMAD2/3	Cell Signaling	3102	2 μg/mL
	SMAD3	Abcam	Ab40854	2 μg/mL
	TFAM, mouse	Santa Cruz	sc66695	8 μg/mL
	TOMM20	Abcam	ab56783	2 μg/mL
	TRX2, rabbit	Santa Cruz	Sc50336	8 μg/mL
	VEGFR2, goat	R&D	AF644	2 μg/mL
	VE-cadherin, rat	BD Pharmingen	555289	2 μg/mL
	VE-cadherin, goat	Santa Cruz	sc-6458	2 μg/mL
	ZO-1, rabbit	Invitrogen	61-7300	2 μg/mL
	EdU assays using the Click-iT EdU kits	ThermoFisher	C10632	n/a
	Alexa Flour 594 Isolectin GS-IB4	Invitrogen	I21413	1 μg/mL
	Alexa Flour 488 Donkey Anti-Rat IgG	Invitrogen	A21208	1 μg/mL
	Alexa Flour 488 Donkey Anti-Goat IgG	Invitrogen	A11055	1 μg/mL
	Alexa Flour 488 Donkey Anti-Rabbit IgG	Invitrogen	A21206	1 μg/mL
	Alexa Flour 488 Donkey Anti-Mouse IgG	Invitrogen	A21202	1 μg/mL
	Alexa Flour 594 Donkey Anti-Rat IgG	Invitrogen	A21209	1 μg/mL
	Alexa Flour 594 Donkey Anti-Goat IgG	Invitrogen	A11058	1 μg/mL
	Alexa Flour 594 Donkey Anti-Rabbit IgG	Invitrogen	A21207	1 μg/mL
	Alexa Flour 594 Donkey Anti-Mouse IgG	Invitrogen	A21203	1 μg/mL
