# Supplementary material for: Mitochondrial dysfunction induces ALK5-SMAD2-mediated hypovascularization and arteriovenous malformations in mouse retinas
Source: Nat Commun. 2022 Dec 10;13:7637. doi: 10.1038/s41467-022-35262-w (PMC9741628; doi:10.1038/s41467-022-35262-w)
Supplement: Supplementary file 9 — Supplementary Data 5 [file 41467_2022_35262_MOESM9_ESM.xlsx]

## Sheet: S5 Primers
Supplementary Table 5: Primers for genotyping, qRT-PCR or PCR:
Gene	Forward primer	Reverse primer
Genotyping
Trx2	GGTGGCTCTATCCCACCTTG	GTAATTCCTGAACTCGGGAGAG
Cox10	GGCCTGCAGCTCAAAGTGTA	GAGAGGAGTCAAGGGGACCT
Tfam	CTCTAGCCCGGGTCCTATCT	TCCCTTGGGCCTTGTTTAC
qRT-PCR
Trx2	CTGGTGGCCTGACTGTAACAC	TGACCACTCGGTCTTGAAAGT
Cox10	GCAAGTGTATGATTTGCCAGGA	TGCAGTGGTACTTACAACCAGA
Tfam	ATGGCGTTTCTCCGAAGCAT	TCCGCCCTATAAGCATCTTGA
18S rRNA	GTAACCCGTTGAACCCCATT	CCATCCAATCGGTAGTAGCG
Mitochondrial DNA copy
mtDNA	GCCCCAGATATAGCATTCCC	GTTCATCCTGTTCCTGCTCC
Actb	ACCTTCTACAATGAGCTGCG	CTGGATGGCTACGTACATGG
