# Supplementary material for: Mitochondrial dysfunction induces ALK5-SMAD2-mediated hypovascularization and arteriovenous malformations in mouse retinas
Source: Nat Commun. 2022 Dec 10;13:7637. doi: 10.1038/s41467-022-35262-w (PMC9741628; doi:10.1038/s41467-022-35262-w)
Supplement: Supplementary file 10 — Source Data [file 41467_2022_35262_MOESM10_ESM.xls]

## Sheet: Fig.1 mitochondrial activity
Fig.1b-mito DNA copy					Fig.1c-mitoSOX (AFU)					Fig.1d-ATP					Fig.1f seahorseCtrl Cox10										Fig.1g seahorseCtrl Tfam										Fig.1h seahorseCtrl Trx2
siCtrl	siTfam	siCox10	siTrx2		siCtrl	siTfam	siCox10	siTrx2		siCtrl	siTfam	siCox10	siTrx2			Ctrl	Ctrl	Ctrl	Ctrl	siTfam	siTfam	siTfam	siTfam			Ctrl	Ctrl	Ctrl	Ctrl	siTfam	siTfam	siTfam	siTfam			Ctrl	Ctrl	Ctrl	Ctrl	siTfam	siTfam	siTfam	siTfam
1	0.5	0.97	0.89		20	15	13	110		1.2	0.8	0.25	0.6		1.31667	3.8	3.5	3.6	4.1	0.68	0.8	0.61	0.69		1.31667	3.8	3.5	3.6	4.1	2.65	2.98	2.5	2.8		1.31667	3.8	3.5	3.6	4.1	2.6	2.7	2	2.3
0.9	0.61	1.1	0.87		25	12	16	99		1.4	0.9	0.31	0.57		7.95	3.7	3.8	4	3.7	0.64	0.67	0.68	0.62		7.95	3.7	3.8	4	3.7	2.23	3.15	2.38	2.72		7.95	3.7	3.8	4	3.7	1.73	2.65	2.88	2.22
1.1	0.45	0.87	0.94		22	17	14	109		1.3	0.6	0.41	0.68		14.55	4	3.6	3.5	3.8	0.67	0.7	0.65	0.69		14.55	4	3.6	3.5	3.8	2.07	2.93	2.53	2.67		14.55	4	3.6	3.5	3.8	1.57	2.43	3.03	2.17
0.9	0.51	0.99	0.79		23	14	12	89		1.1	0.7	0.27	0.49		21.45	3.6	3.6	4.1	3.5	0.65	0.67	0.59	0.58		21.45	3.6	3.6	4.1	3.5	2.11	2.34	3.2	2.39		21.45	3.6	3.6	4.1	3.5	1.61	1.84	2.7	1.89
1.1	0.44	0.86	0.88		28	16	19	98		1.3	0.76	0.21	0.53		28.0833	1.5	2.2	2.1	1.4	0.61569	0.67	0.63	0.62		28.0833	1.5	2.2	2.1	1.4	0.81569	0.87	0.93	0.82		28.0833	1.5	2.2	2.1	1.4	0.681592	0.65	0.67	0.6828
1	0.59	1.1	1.1		19	15	14	100		1.4	0.84	0.19	0.51		34.7167	1.6	1.3	1.9	2.3	0.581592	0.65	0.67	0.5828		34.7167	1.6	1.3	1.9	2.3	0.881592	0.85	0.87	0.8828		34.7167	1.6	1.3	1.9	2.3	0.61569	0.67	0.73	0.62
															40.35	1.7	1.4	1.8	2.2	0.58	0.6	0.61	0.59		40.35	1.7	1.4	1.8	2.2	0.78	0.9	0.81	0.89		40.35	1.7	1.4	1.8	2.2	0.65	0.67	0.59	0.58
															47.95	1.8	1.5	1.7	2.3	0.61	0.62	0.53	0.51		47.95	1.8	1.5	1.7	2.3	0.85	0.87	0.79	0.78		47.95	1.8	1.5	1.7	2.3	0.58	0.7	0.61	0.69
															54.5833	1.5	2.2	2.1	1.4	0.62	0.61	0.58	0.52		54.5833	1.5	2.2	2.1	1.4	0.74	0.77	0.78	0.72		54.5833	1.5	2.2	2.1	1.4	0.64	0.67	0.58	0.52
															61.4667	8.1	8.4	7.9	7.8	1.13	1.12	1.27	1.22		61.4667	8.1	8.4	7.9	7.8	4.23	5.15	4.38	4.72		61.4667	8.1	8.4	7.9	7.8	2.93	3.85	3.08	3.42
															68.1	7.8	7.6	9	8.1	1.37	1.53	1.53	1.47		68.1	7.8	7.6	9	8.1	5.07	4.93	4.53	4.67		68.1	7.8	7.6	9	8.1	3.77	3.63	3.23	3.37
															74.7333	8	8.3	8.1	7.7	2.11	1.34	1.2	0.58		74.7333	8	8.3	8.1	7.7	5.11	4.34	5.2	4.39		74.7333	8	8.3	8.1	7.7	3.81	3.04	3.9	3.09
															81.6	1.3	1.3	1.4	2.1	0.48	0.6	0.51	0.49		81.6	1.3	1.3	1.4	2.1	0.31	0.28	0.41	0.45		81.6	1.3	1.3	1.4	2.1	0.36	0.5	0.68	0.61
															88.2333	1.2	2.1	1.3	1.6	0.51	0.47	0.59	0.4		88.2333	1.2	2.1	1.3	1.6	0.34	0.41	0.46	0.49		88.2333	1.2	2.1	1.3	1.6	0.34	0.41	0.66	0.59
															94.8667	1.1	1.3	1.8	1	0.51	0.48	0.38	0.35		94.8667	1.1	1.3	1.8	1	0.36	0.5	0.48	0.41		94.8667	1.1	1.3	1.8	1	0.31	0.18	0.61	0.55
Fig.1i-OCR ATP-coupled					Fig.1i-OCR basal					Fig.1i-OCR Max
siCtrl	siTfam	siCox10	siTrx2		siCtrl	siTfam	siCox10	siTrx2		siCtrl	siTfam	siCox10	siTrx2
2.3	1.83431	0.06431	1.91841		2.5	2.34	0.2	2.24		6.8	3.92	0.65	2.57
2.1	1.34841	0.058408	1.11431		2.5	1.89	0.13	1.39		6.6	4.73	0.86	3.43
2.3	1.29	0.09	0.92		2.9	1.71	0.16	1.26		6.9	4.75	1.6	3.5
1.8	1.26	0.04	1.03		2.3	1.8	0.17	1.25		7.1	4.87	0.52	3.35
1.3	2.11	0.13	2.05		2.2	2.09	0.2	2.2		5.5	4.52	1.06	3.22
2.5	2.3	0.02	1.98		1.7	1.92	0.2	2.24		7	3.84	0.86	2.86
2.2	2.03	0.1	1.76		2.3	2.05	0.22	2.25
2.1	1.47	0.05	1.14		2.3	2.79	0.07	1.34

## Sheet: Fig.2 in vitro EC sprouting
2b % Edu EC					Fig.2d transwell 4h (cells_fiel					Fig.2e transwell 8h (cells_fiel
siCtrl	siTfam	siCox10	siTrx2		siCtrl	siTfam	siCox10	siTrx2		siCtrl	siTfam	siCox10	siTrx2
45	10	15	5		39	15	20	10		290	100	150	50
41	15	18	8		42	20	23	13		259	91	141	41
35	11	16	6		30	16	22	13		266	89	145	46
38	9	10	4		35	14	16	10		300	105	152	51
50	13	14	7		45	18	19	11		289	111	160	60
42	10	16	9		38	16	21	14		276	88	138	57
Fig.2g TEMPO sprout-number
	siCtrl	siCtrl	siCtrl	siCtrl	siCtrl	siCtrl	siTfam	siTfam	siTfam	siTfam	siTfam	siTfam	siCox10	siCox10	siCox10	siCox10	siCox10	siCox10	siTrx2	siTrx2	siTrx2	siTrx2	siTrx2	siTrx2
-mitoTEMPO	29	26	27	30	29	25	9	8	7	10	6	5	10	12	12	9	8	11	8	5	7	10	6	5
+mitoTEMPO	34	31	35	31	30	26	11	10	9	7	12	8	15	14	12	11	10	13	29	31	32	34	35	31
Fig.2h TEMPO sprout-length
	siCtrl	siCtrl	siCtrl	siCtrl	siCtrl	siCtrl	siTfam	siTfam	siTfam	siTfam	siTfam	siTfam	siCox10	siCox10	siCox10	siCox10	siCox10	siCox10	siTrx2	siTrx2	siTrx2	siTrx2	siTrx2	siTrx2
-mitoTEMPO	1.56	1.1	1.15	0.99	1.55	1.39	0.35	0.41	0.5	0.33	0.25	0.38	0.52	0.63	0.55	0.4	0.43	0.38	0.45	0.43	0.54	0.41	0.32	0.47
+mitoTEMPO	1.46	1.15	1.05	1.58	1.51	1.33	0.38	0.45	0.56	0.43	0.35	0.31	0.59	0.68	0.57	0.5	0.48	0.48	1.51	1.3	1.25	0.88	1.23	1.32
Fig.2j-inhibitor sprout number						Fig.2k-inhibitor sprout length
Ctrl	Rotenone	Antimycin	Oligomycin	Menadione		Ctrl	Rotenone	Antimycin	Oligomycin	Menadione
30	5	11	15	5		0.5	0.15	0.17	0.22	0.11
29	6	12	13	4		0.45	0.17	0.16	0.21	0.12
25	8	10	12	3		0.55	0.14	0.15	0.19	0.09
27	4	13	12	6		0.56	0.16	0.14	0.17	0.13
33	3	9	10	4		0.51	0.11	0.14	0.2	0.14
31	4	8	13	6		0.46	0.17	0.15	0.23	0.16

## Sheet: Fig.3 mutant retinal growth
Fig.3b vascular progression					Fig.3c relative sprout number					Fig.3e-Esm tip cells (20x field
WT	TfamECKO	Cox10ECKO	Trx2ECKO		WT	TfamECKO	Cox10ECKO	Trx2ECKO		WT	TfamECKO	Cox10ECKO	Trx2ECKO
1.71	0.92	1.12	0.81		100.3	35.5	58.5	30.5		29	14	15	14
1.58	1.01	1.15	0.75		109.4	37.2	61.2	29.4		29	12	17	13
1.55	0.87	1.03	0.79		111.2	40.1	56.3	33.1		25	11	18	11
1.65	0.89	1.11	0.82		88.7	41.2	59.2	28.7		27	16	13	16
1.61	0.93	1.06	0.69		95.4	38.7	58.7	36.1		23	12	20	14
1.77	0.82	1.09	0.77		97.2	36.9	60.8	30.9		28	13	14	13
Fig.3f relative Vascular area C					Fig.3h EduErg double positive					Fig.3i Proliferation index (Edu
WT	TfamECKO	Cox10ECKO	Trx2ECKO		WT	TfamECKO	Cox10ECKO	Trx2ECKO		WT	TfamECKO	Cox10ECKO	Trx2ECKO
100	52.5	65	46		195	22	35	30		17.1	7.5	4.1	3.1
95.5	55	69	40		202	35	65	41		16.6667	4.3	3.3	2.6
100	58	71	51		178	25	46	22		13.2	3.6	5.1	2.1
100	61	52	42.3		185	56	53	27		14.4	6.8	3.2	3.3
105	48	49	49		199	45	34	18		12.5	5.1	5.2	2.6
100	49	74	48.5		211	75	54	54		17.6	7.9	3.7	4.5

## Sheet: Fig.4 Vascular malformation
Fig.4c branch points (10x field					Fig.4e-inter vessels_section					Fig.4f microaneurysm (10x field
WT	TfamECKO	Cox10ECKO	Trx2ECKO		WT	TfamECKO	Cox10ECKO	Trx2ECKO		WT	TfamECKO	Cox10ECKO	Trx2ECKO
420	221	265	201		22	0	1	0		0	82	62	55
411	219	259	196		18	1	0	0		1	65	67	60
409	205	248	186		19	0	2	1		2	54	59	63
431	218	267	189		20	2	3	0		0	62	61	54
403	208	257	177		19	0	0	1		0	70	53	52
416	217	249	191		23	1	0	1		0	71	58	57
Fig.4h vascular density at P15					Fig.4i SMA_CD31 coverage
WT	TfamECKO	Cox10ECKO	Trx2ECKO		WT	TfamECKO	Cox10ECKO	Trx2ECKO
1.04914	0.782423	0.371336	0.540694		0.13775	0.873361	0.655588	0.557379
0.954797	0.772707	0.44112	0.563195		0.146264	0.477987	0.643885	0.539697
1.09415	0.696033	0.455325	0.554622		0.102458	0.480239	0.644598	0.611344
0.901916	0.816505	0.390513	0.474099		0.10458	0.4032	0.610493	0.388771
1.00367	0.819697	0.37835	0.42366		0.122617	0.463368	0.5587	0.396735
0.989748	0.815172	0.364567	0.476298		0.075938	0.459551	0.575967	0.305392

## Sheet: Fig.5 high power images
Fig.5b Vessel diameter (um)			Fig.5c % SMA total vessels			Fig.5e % SMA PC			Fig.5f % SMA microvessels			Fig.5j-BM thickness (um)
WT	TfamECKO		WT	TfamECKO		WT	TfamECKO		WT	TfamECKO		WT	TfamECKO	Cox10ECKO	Trx2ECKO
6.12	14.32		5	34.1		1.52	24.31		0.5	4.32		0.55	0.75	1.11	1.22
5.67	13.35		3	42.6		3.21	26.24		0.78	6.34		0.4	0.81	1.02	1.34
5.73	16.26		2	56.2		2.5	31.56		0.46	5.65		0.46	0.77	1.23	1.17
5.86	12.43		11	47.3		1.46	19.87		0.65	8.79		0.51	0.68	0.98	1.02
6.2	13.99		10	49.1		1.21	29.82		0.67	8.92		0.35	0.56	0.85	0.95
5.39	17.2		5	56.8		2.63	27.59		0.36	5.95		0.37	0.92	1.16	1.09
Fig.5k mitochondrial number (fo					Fig.5l Cristae surface (fold ch					Fig.5m-mtDNA copy					Fig.5n-ATP
WT	TfamECKO	Cox10ECKO	Trx2ECKO		WT	TfamECKO	Cox10ECKO	Trx2ECKO		siCtrl	siTfam	siCox10	siTrx2		WT	siTfam	siCox10	siTrx2
0.92	1.15	2.11	1.97		1.01	0.56	0.77	0.43		1.2	0.38	1.12	0.75		0.67	0.35	0.28	0.27
1	0.76	1.78	2.12		0.97	0.45	0.54	0.56		0.87	0.71	0.85	0.69		0.81	0.41	0.22	0.18
0.89	1.34	1.56	1.63		0.88	0.39	0.56	0.61		1.3	0.49	0.78	1.03		0.58	0.47	0.21	0.35
1.13	1.47	1.09	1.19		1.21	0.78	1.01	0.33		0.78	0.55	1.35	0.93		0.73	0.32	0.19	0.27
1.05	1.89	2.57	0.98		1.03	0.87	0.49	0.51		1.15	0.39	1.24	0.82		1.02	0.28	0.34	0.17
0.75	0.99	1.46	2.27		0.76	0.46	0.78	0.38		1.06	0.64	0.89	0.59		0.95	0.39	0.13	0.24

## Sheet: Fig.6 scRNA-seq data
Fig.6a & Supplemental Fig.6 Data_UMAP_embedings				Fig.6c-representative GO				Fig.6d-cellspersamplpercluster														Fig.6k-pSmad ECs (10x field))			Fig.6k- pSmad+microaneurysm (10
	UMAP_1	UMAP_2	cluster	Cluster 0	regulation of vasculature development	20.164			0 EC development	1 TF+TGFb	2 Ribo	3 BBB	4 ECM	5 Angio+Tip	6 Migration	7Cell cycle	8 PC	9 Neuron	TotalRow			WT	TfamECKO		WT	TfamECKO
Cox10_AAACCCACACCAGCGT-1	0.0304281	2.01331	4		ameboidal-type cell migration	17.2723		WT	14.4973	15.6664	9.66485	25.1754	0.545596	13.9517	6.78098	8.02806	5.30008	0.389712	100			8	708		0	39
Cox10_AAACGAAAGAGCCATG-1	-3.48962	-7.68221	9		regulation of angiogenesis	15.9401		Tfam	20.3571	16.7857	10.5357	1.25	21.4286	6.96429	14.1071	4.46429	3.39286	0.714286	100			2	752		0	41
Cox10_AAACGCTTCTGCACCT-1	1.86059	-4.16699	6					Cox10	14.2612	11.8557	15.8076	5.6701	24.055	6.52921	10.3093	5.6701	3.2646	2.57732	100			4	718		0	37
Cox10_AAAGAACTCAGTGTTG-1	2.30606	3.33783	0	Cluster 1	negative regulation of phosphorylation	14.2622		Trx2	8.58283	9.18164	24.1517	3.79242	20.3593	10.1796	7.78443	12.5749	3.19361	0.199601	100			8	692		0	39
Cox10_AAAGGATAGAAGGCTC-1	4.80134	-0.791174	1		negative regulation of protein phosphorylation	12.6228																6	636		0	33
Cox10_AAAGTGACAACCACGC-1	-13.0009	1.80576	8		DNA-binding transcription factor binding	10.7312																4	768		0	45
Cox10_AAATGGAAGTGCTCAT-1	3.83366	-0.245204	1
Cox10_AAATGGAGTGACAACG-1	-2.9053	-1.32601	2	Cluster 2	inner mitochondrial membrane protein complex	16.5185
Cox10_AACAAAGAGGTAAACT-1	0.708488	2.21725	4		ATP metabolic process	16.1381
Cox10_AACAAAGGTCACTACA-1	4.76739	3.29333	0		respirasome	12.4413
Cox10_AACAACCCAACACAAA-1	-0.35735	-2.73123	5
Cox10_AACAGGGTCGTAATGC-1	2.17503	3.47595	0	Cluster 3	organic anion transport	14.6874
Cox10_AACCAACGTGCAGGAT-1	-3.43587	-7.62788	9		carboxylic acid transport	10.3154
Cox10_AACCATGCAACACTAC-1	1.57092	-4.20812	6		organic acid transport	10.3154
Cox10_AACCATGGTAGCACGA-1	0.358143	2.45874	4
Cox10_AACCCAACAGTCAGAG-1	4.23381	-0.250725	1	Cluster 4	collagen-containing extracellular matrix	18.9093
Cox10_AACCTGAGTAAGTTGA-1	0.610971	2.48636	4		wound healing	10.9044
Cox10_AACCTGAGTCGTATGT-1	-3.08963	0.493766	2		response to wounding	10.6118
Cox10_AACGAAAGTCGCTTAA-1	-3.77928	3.86205	7
Cox10_AACGAAATCTCTATAC-1	-0.106166	2.26034	4	Cluster 5	actin filament organization	15.9262
Cox10_AACTTCTTCCGAGTGC-1	1.16442	2.06024	4		regulation of actin filament-based process	15.8063
Cox10_AAGACAACAGGAATCG-1	4.86314	3.35473	0		ameboidal-type cell migration	14.5131
Cox10_AAGCCATTCATAGACC-1	0.896022	-0.0116564	3
Cox10_AAGCGAGGTACGACAG-1	-0.767681	0.607637	4	Cluster 6	regulation of RNA splicing	13.1259
Cox10_AAGCGTTCAGGCGAAT-1	-2.30357	1.38077	1		nuclear speck	9.51946
Cox10_AAGCGTTGTTCTAAGC-1	4.72584	2.64303	0		RNA splicing	9.47782
Cox10_AAGTGAATCCTTTGAT-1	5.21347	-1.79447	1
Cox10_AAGTTCGCAGGCACTC-1	-0.29956	1.11807	4	Cluster 7	chromosome segregation	84.6911
Cox10_AATAGAGCAATAACGA-1	4.47194	-2.17564	1		chromosomal region	68.1779
Cox10_AATCACGAGTCAGCGA-1	-1.8265	1.84522	4		chromosome, centromeric region	67.7414
Cox10_AATCGTGTCGTCCTTG-1	0.153128	0.856738	4
Cox10_AATGAAGGTAAGCGGT-1	-13.2624	1.50916	8
Cox10_AATGCCACATACGCAT-1	5.09277	1.82521	0	Fig.6e Heatmap of commonly DEG								Fig.6f-heatmap for Transporter					Fig.6g-heatmap for ECM					Fig.6h-heatmap for TGFb					Fig.6i-heatmap for Tip cells
Cox10_ACAAAGACAGAGCGTA-1	-4.71873	0.140404	2
Cox10_ACAAAGAGTACGAGTG-1	2.30073	2.34831	0		Cox10	Cox10padj	Tfam	Tfampadj	Trx2	Trx2padj			Tfam	Cox10	Trx2			Tfam	Cox10	Trx2			Tfam	Cox10	Trx2			Tfam	Cox10	Trx2
Cox10_ACAACCAAGAGAGGGC-1	-0.805669	0.260058	4	Igfbp3	2.25373	6.42331e-89	2.56391	2.62527e-105	0.76559	9.85005e-05		Slc39a10	-0.26279	-0.275158	-0.364452		Igfbp3	2.56391	2.25373	0.76559		Igfbp3	2.56391	2.25373	0.76559		S100a6	2.22777	1.32466	0.921684
Cox10_ACAAGCTCATTCACAG-1	-2.55222	0.480456	2	Rpl29	2.13672	4.39376e-219	2.48875	1.19025e-219	0.707911	2.70239e-66		Slc38a3	-0.313935	-0.389063	-0.590845		S100a6	2.22777	1.32466	0.921684		Esm1	1.52447	1.15928	0.604843		Esm1	1.52447	1.15928	0.604843
Cox10_ACACAGTGTCGTACTA-1	-2.52277	2.95855	7	S100a6	1.32466	1.51682e-22	2.22777	6.0358e-43	0.921684	8.26085e-25		Sirpa	-0.316374	-0.437838	-0.307954		Esm1	1.52447	1.15928	0.604843		Plvap	1.45222	1.18464	1.05231		Plvap	1.45222	1.18464	1.05231
Cox10_ACACAGTTCTCGCTTG-1	3.54148	-2.87676	1	Gm47283	0.783717	2.52463e-39	1.9147	9.86764e-139	0.870896	1.80463e-35		Efr3b	-0.330227	-0.30816	-0.402353		Plvap	1.45222	1.18464	1.05231		Lmna	0.985462	0.649613	0.503162		Sat1	1.43158	1.59669	1.20985
Cox10_ACACCAACATAAGATG-1	2.7319	-5.4972	6	Esm1	1.15928	7.88395e-22	1.52447	3.34563e-32	0.604843	5.11986e-12		Lrp8	-0.350977	-0.375102	-0.723765		Lmna	0.985462	0.649613	0.503162		Hspg2	0.889878	0.469733	0.36452		Apln	-0.252215	-0.54783	-0.478815
Cox10_ACACCAATCAAAGCCT-1	2.07807	2.80255	0	Plvap	1.18464	1.89954e-68	1.45222	2.72023e-35	1.05231	1.08066e-56		Ackr2	-0.41119	-0.49178	-0.447524		Cd200	0.922637	1.02911	0.588423		Col15a1	0.80212	0.910074	1.03167		Cldn5	-0.570695	-0.316342	-0.727463
Cox10_ACATCGATCGTCGACG-1	-1.56155	0.73241	4	Sat1	1.59669	2.11568e-47	1.43158	2.51201e-45	1.20985	1.93816e-25		Steap3	-0.421832	-0.436278	-0.473962		Ehd4	0.920632	0.501064	0.299823		Col18a1	0.764337	0.661718	1.04578		Spock2	-1.08402	-0.632812	-1.19199
Cox10_ACATTTCCAAACGTGG-1	-1.2506	-1.38384	5	Crip1	1.11589	2.61896e-51	1.00477	4.8191e-45	0.814831	1.26954e-26		Stra6	-0.442392	-0.335623	-0.433779		Hspg2	0.889878	0.469733	0.36452		Ecm1	0.689423	0.522067	0.344914		Bsg	-1.46527	-1.31594	-1.4181
Cox10_ACCAAACGTTCGGCTG-1	1.94767	3.42706	0	Rps28	0.782962	3.1227e-80	0.995528	3.62305e-80	0.642046	1.17864e-54		Fcgrt	-0.470294	-0.50522	-0.701914		Col15a1	0.80212	0.910074	1.03167		Phlda3	0.666446	0.58627	0.574652
Cox10_ACCATTTGTGCGAGTA-1	3.46016	-2.86292	1	Lmna	0.649613	4.89144e-06	0.985462	1.52806e-33	0.503162	2.33814e-06		Tmem86a	-0.47563	-0.292034	-0.268471		Col18a1	0.764337	0.661718	1.04578		Vim	0.461531	0.366825	0.305012
Cox10_ACCATTTGTTGGACCC-1	2.13885	-4.69126	6	Cd200	1.02911	4.58306e-56	0.922637	1.4885e-51	0.588423	3.31891e-23		Slc40a1	-0.482981	-0.291773	-0.426631		Ecm1	0.689423	0.522067	0.344914		Pmepa1	-0.25823	-0.388731	-0.475135
Cox10_ACCATTTTCGGAACTT-1	0.876729	1.18237	3	Ehd4	0.501064	2.02491e-10	0.920632	7.59454e-31	0.299823	0.0127591		Ttyh2	-0.498368	-0.781224	-0.342791		Phlda3	0.666446	0.58627	0.574652		Malat1	-0.313555	-0.519056	-0.49385
Cox10_ACCCTTGAGGGTCAAC-1	-0.319945	-2.687	5	Hspg2	0.469733	4.3419e-06	0.889878	2.35989e-23	0.36452	0.00880464		Rcn3	-0.539077	-0.407332	-0.275426		Vim	0.461531	0.366825	0.305012		Cdh11	-0.332069	-0.283575	-0.359479
Cox10_ACCCTTGCATGACAGG-1	1.85802	2.15645	0	Rpl13a	0.64616	3.73452e-55	0.887837	1.56833e-78	0.589802	1.08175e-39		Sec11c	-0.566691	-0.434838	-0.489352		Nectin2	0.289003	0.29594	0.252818		Eln	-0.548873	-0.532454	-0.71873
Cox10_ACCTACCAGTCACTGT-1	2.49588	-4.91259	6	Rpl27	0.803181	5.0018e-89	0.834008	4.3175e-66	0.683893	1.47982e-59		Ramp2	-0.568794	-0.349382	-0.253125		Nomo1	-0.308524	-0.292438	-0.352575		Cldn5	-0.570695	-0.316342	-0.727463
Cox10_ACGATCAAGGTGCTTT-1	4.82292	3.35254	0	Col15a1	0.910074	1.16332e-36	0.80212	9.71965e-34	1.03167	4.20986e-61		Vwa1	-0.589139	-0.475388	-0.388503		Swap70	-0.321624	-0.376156	-0.480286		Pglyrp1	-0.962956	-0.54668	-0.828335
Cox10_ACGATCATCGGCTTGG-1	-4.37367	0.144243	2	Uba52	1.34243	1.40405e-151	0.798054	3.65942e-65	0.579272	1.44806e-41		Slc22a8	-0.62949	-0.48539	-0.739663		Cdh11	-0.332069	-0.283575	-0.359479		Spock2	-1.08402	-0.632812	-1.19199
Cox10_ACGGAAGTCGCTACAA-1	-3.71199	-0.821109	2	S100a10	0.577984	1.12251e-05	0.778524	3.04376e-18	0.394157	5.9224e-05		Adm	-0.671263	-0.688694	-0.725128		Syne2	-0.479874	-0.589468	-0.680645
Cox10_ACGTAACTCATCCTGC-1	3.46572	2.73966	0	Gm11808	0.439323	1.27271e-20	0.778491	1.299e-63	0.567851	2.27051e-34		Slc38a5	-0.848265	-0.420363	-0.61262		Anxa6	-0.534829	-0.542988	-0.503865
Cox10_ACGTCCTAGTTTCTTC-1	5.36793	-0.914167	1	Col18a1	0.661718	2.59343e-14	0.764337	6.12024e-11	1.04578	5.41645e-39		Prnp	-0.850492	-0.826197	-0.907223		Eln	-0.548873	-0.532454	-0.71873
Cox10_ACGTCCTGTTCGGCGT-1	1.39555	-4.48179	6	Ecm1	0.522067	5.31659e-16	0.689423	5.87736e-21	0.344914	0.00196901		Tfrc	-0.901975	-0.746709	-0.788231		Icam2	-0.555169	-0.448434	-0.284736
Cox10_ACTATTCAGGGTACAC-1	-0.611743	1.83983	4	Phlda3	0.58627	7.41185e-20	0.666446	3.13462e-35	0.574652	1.19367e-20		Pltp	-1.00023	-0.873037	-0.937971		Cldn5	-0.570695	-0.316342	-0.727463
Cox10_ACTCCCACACCAGCCA-1	-0.0294641	1.73598	4	Gmfg	0.59937	6.84357e-31	0.62718	6.21739e-26	0.768972	3.23137e-43		Slco1c1	-1.04366	-0.709463	-1.54993		Prnp	-0.850492	-0.826197	-0.907223
Cox10_ACTCTCGTCTGGCTGG-1	3.85216	-0.861026	1	Rps19	0.494735	4.49804e-39	0.620072	7.22625e-43	0.444712	1.44626e-30		Bsg	-1.46527	-1.31594	-1.4181		Pglyrp1	-0.962956	-0.54668	-0.828335
Cox10_ACTGTCCGTTTGAAAG-1	-1.3769	1.79064	4	Rps27	0.647141	1.58016e-64	0.615227	2.72711e-45	0.362896	1.54709e-21		Slc16a1	-1.47405	-1.51414	-2.22588		Spock2	-1.08402	-0.632812	-1.19199
Cox10_ACTTAGGGTGCAGGAT-1	-2.80491	-0.955513	2	Fam167b	0.689769	8.39904e-48	0.584169	5.28062e-33	0.596022	2.69809e-35
Cox10_ACTTCCGGTATTTCGG-1	0.606703	2.30238	4	Rpl35	0.519446	3.81267e-40	0.578882	6.31057e-40	0.497119	2.53737e-38
Cox10_ACTTTCACAAGTGCAG-1	2.29686	3.46044	0	Rplp0	0.468049	1.94132e-19	0.577698	1.00894e-21	0.721382	1.67158e-53
Cox10_AGAACCTGTTCACCGG-1	1.77981	2.79779	0	Cacna1e	0.590422	6.33064e-51	0.574697	2.2184e-33	0.302841	1.49942e-13
Cox10_AGAAGCGAGAGCCGTA-1	-3.11877	0.745103	2	Gm21887	0.274021	3.51378e-34	0.573092	6.76246e-74	0.266832	6.77039e-28
Cox10_AGACACTGTAACACCT-1	0.588118	-0.387702	6	Nxpe4	0.620375	7.37922e-43	0.54977	5.24907e-32	0.364279	3.31221e-12
Cox10_AGACACTGTCACTCAA-1	0.52036	1.85832	4	Rpl36al	0.436766	3.0028e-27	0.547452	2.77035e-32	0.419459	8.70905e-20
Cox10_AGACACTTCGCGGTAC-1	-2.84203	-0.587439	2	Marcksl1	0.496743	1.26646e-11	0.537059	4.76138e-17	0.838201	7.33082e-43
Cox10_AGACAGGTCGAGCACC-1	1.25919	-1.28227	4	Rpl35a	0.387406	4.44501e-29	0.478185	1.78514e-32	0.410627	2.76575e-34
Cox10_AGACTCAAGGCGAAGG-1	-3.60759	-7.84053	9	Vim	0.366825	2.35095e-06	0.461531	8.45129e-16	0.305012	0.000178489
Cox10_AGACTCACAGCACACC-1	4.26769	0.37735	4	Rpl36	0.312418	5.56713e-19	0.454098	4.94044e-31	0.306835	1.85779e-13
Cox10_AGAGAATAGACGACTG-1	3.23855	2.90335	0	Snhg6	0.372228	1.04652e-13	0.448471	3.58476e-19	0.285528	6.5704e-05
Cox10_AGAGAATCAAATGAAC-1	0.08893	1.21833	4	Rpl37a	0.404831	6.09506e-33	0.437023	7.12122e-30	0.335101	3.3822e-20
Cox10_AGATCCATCAAATGCC-1	4.27621	-2.61274	1	Tmem252	0.472204	1.50379e-13	0.43187	1.06814e-08	-0.265238	9.22525e-06
Cox10_AGCATCAGTTGTCATG-1	2.17912	2.47745	0	Rpl27-ps3	0.361267	1.88658e-15	0.431157	3.05515e-17	0.323608	4.94851e-11
Cox10_AGCCAATTCATCTATC-1	1.49215	-1.9375	6	Tpm4	0.356454	4.5757e-15	0.43026	2.59991e-18	0.437939	5.16835e-25
Cox10_AGCCACGAGAAACTCA-1	-0.434463	-1.30693	5	Rack1	0.325401	1.21989e-13	0.428949	1.35296e-15	0.378174	8.70438e-20
Cox10_AGCCAGCGTAGTCCTA-1	1.74948	1.70109	0	Rps29	0.463424	1.31955e-46	0.414306	4.38761e-27	0.35902	2.98147e-33
Cox10_AGCGATTTCGCTGCGA-1	5.06636	2.66181	0	Gas6	0.57539	1.77909e-17	0.410204	4.62431e-05	0.643761	3.43296e-11
Cox10_AGCGCCACAACCCTCT-1	5.13939	-2.21614	1	Rpl39	0.32849	4.36574e-13	0.389703	9.26388e-09	0.435528	6.22486e-27
Cox10_AGCGCTGCACGCTGTG-1	0.730758	-1.25825	3	Rpl12	0.263807	5.08812e-06	0.388822	2.55365e-11	0.427838	4.18899e-22
Cox10_AGCGTATCAGATCCTA-1	1.32368	1.04434	3	Rpl32	0.292203	2.28314e-07	0.385802	3.67811e-08	0.400159	1.57893e-18
Cox10_AGCGTCGGTCGAACAG-1	-1.22637	-0.0676887	1	Palm	0.440966	2.86744e-14	0.373561	1.81357e-11	0.317067	9.364e-05
Cox10_AGCTACACAGCGTGAA-1	0.60459	1.64766	4	Eef1b2	0.289968	1.76167e-11	0.36966	1.83918e-10	0.361962	4.23579e-16
Cox10_AGCTTCCTCGCACGGT-1	-3.62693	0.603976	2	Rpl37	0.283562	3.15339e-15	0.357263	1.02989e-20	0.304491	8.4747e-17
Cox10_AGGAAATTCAGCTGAT-1	-0.370958	0.101416	4	Ephx1	0.31398	1.1542e-06	0.352655	3.01366e-12	0.250615	0.000588518
Cox10_AGGAATAGTCTTCATT-1	-0.438795	-2.34834	5	Snrpg	0.407581	4.97883e-22	0.346353	2.43003e-10	0.382479	4.83886e-13
Cox10_AGGCCACCATCTCATT-1	-0.807409	1.38472	4	Rps10	0.271708	6.46237e-10	0.344385	4.90214e-11	0.33978	9.73008e-18
Cox10_AGGGAGTCACATATGC-1	0.863061	0.278242	3	Rpl36a	0.325451	4.68502e-12	0.335746	2.94449e-09	0.401118	1.9423e-25
Cox10_AGGGCCTGTTCATCGA-1	-1.58696	2.83493	4	Rps5	0.279087	4.19574e-08	0.324536	4.27916e-06	0.298578	9.79267e-09
Cox10_AGGGCTCAGTCCCAGC-1	0.951676	0.159458	3	Rps7	0.301315	5.81999e-10	0.323131	2.94881e-06	0.393795	2.43699e-17
Cox10_AGGGTCCTCATGTCAG-1	-0.885127	2.05203	4	Rps15a	0.282245	2.01189e-10	0.317146	1.51309e-05	0.343475	3.56947e-16
Cox10_AGGGTTTAGAGCTGAC-1	-1.15096	-1.22371	5	Grcc10	0.479232	1.40469e-23	0.30538	7.13795e-09	0.338734	3.36687e-11
Cox10_AGGGTTTGTGTCACAT-1	5.35708	-1.5947	1	Ddah1	0.264233	0.0216092	0.298844	0.000194086	0.310517	4.54715e-08
Cox10_AGGTCATGTCTGCAAT-1	3.70677	0.226587	3	Nectin2	0.29594	5.94752e-06	0.289003	2.9418e-09	0.252818	0.00633118
Cox10_AGGTCTAGTCTACAAC-1	2.40667	2.79417	0	Rps23	0.27281	1.74226e-13	0.278859	9.82047e-09	0.337132	9.7018e-20
Cox10_AGGTGTTTCCTCTTTC-1	-4.39499	3.10688	7	Rnaset2b	0.261285	1.30399e-15	0.260588	7.61728e-14	0.299495	1.20987e-16
Cox10_AGTACTGAGGGAGGAC-1	-1.30079	1.51156	4	Arpc5	0.304104	7.61329e-11	0.259743	8.94104e-05	0.451386	1.20819e-18
Cox10_AGTACTGGTGTGTGGA-1	-1.10472	1.39786	4	Apln	-0.54783	4.43868e-16	-0.252215	0.00300284	-0.478815	0.00020046
Cox10_AGTAGTCCACGACCTG-1	0.70977	1.74689	4	Ets2	-0.319002	8.48753e-07	-0.256645	0.00915526	-0.320447	5.52276e-06
Cox10_AGTCAACAGGTGCATG-1	-12.8957	1.15015	8	Rnpep	-0.402039	3.0921e-18	-0.257309	1.33101e-07	-0.314426	3.16132e-08
Cox10_AGTGACTCATCCGATA-1	-2.35458	-0.212309	4	Pmepa1	-0.388731	1.15223e-14	-0.25823	5.63987e-07	-0.475135	1.11273e-17
Cox10_AGTGATCAGGGCAAGG-1	-1.97727	3.41693	7	Slc39a10	-0.275158	1.27783e-05	-0.26279	1.20774e-06	-0.364452	8.09718e-11
Cox10_AGTGTTGAGAGGTCGT-1	2.25746	-2.70138	5	Palmd	-0.275692	1.96917e-07	-0.268646	6.55398e-06	-0.32786	1.70675e-07
Cox10_ATACCTTCACTCCTTG-1	4.88675	-2.16051	1	Myct1	-0.341278	1.33642e-08	-0.285686	1.75065e-06	-0.342638	4.64135e-10
Cox10_ATACCTTGTATGCGGA-1	-0.0720532	1.52808	4	Gng11	-0.290445	3.85912e-10	-0.295458	7.06771e-11	-0.294882	3.41301e-07
Cox10_ATAGAGAAGTGTAGTA-1	4.66421	-0.35536	1	Nomo1	-0.292438	4.05553e-08	-0.308524	2.68076e-07	-0.352575	3.79604e-09
Cox10_ATAGAGAGTGAATGAT-1	-4.44508	3.32011	7	Malat1	-0.519056	1.04471e-14	-0.313555	1.09609e-09	-0.49385	1.13574e-23
Cox10_ATCACAGAGCCTCAGC-1	0.880672	-3.58045	6	Slc38a3	-0.389063	9.27826e-18	-0.313935	4.52713e-13	-0.590845	2.53341e-33
Cox10_ATCACAGTCCGATCGG-1	-0.768016	1.4527	4	Dnajb14	-0.311247	0.000559678	-0.314115	0.000129147	-0.348728	0.0100537
Cox10_ATCACGAGTATACGGG-1	-0.943024	0.785258	4	Auts2	-0.397447	5.32686e-19	-0.314811	1.37108e-11	-0.422924	1.44042e-16
Cox10_ATCCCTGGTAGCACGA-1	-13.0691	1.79643	8	Sirpa	-0.437838	2.47327e-16	-0.316374	9.05482e-09	-0.307954	0.000321689
Cox10_ATCGATGGTGTACGCC-1	-0.917204	0.394427	4	Swap70	-0.376156	8.93769e-14	-0.321624	2.06002e-08	-0.480286	3.5602e-20
Cox10_ATCTCTAAGACATAGT-1	-2.70858	0.621278	2	Efr3b	-0.30816	9.89536e-06	-0.330227	1.92896e-07	-0.402353	7.09202e-09
Cox10_ATCTTCAAGTACTCGT-1	2.47678	3.22463	0	Cdh11	-0.283575	1.95918e-06	-0.332069	1.01473e-09	-0.359479	1.2893e-09
Cox10_ATCTTCATCTATCCAT-1	5.24688	-0.745626	1	Samsn1	-0.259911	0.0182339	-0.345292	6.50076e-07	-0.268263	0.000774691
Cox10_ATGAGTCAGTGAGCCA-1	-3.24147	1.11852	2	Ech1	-0.317971	2.73904e-11	-0.350486	7.71369e-13	-0.448096	1.2192e-20
Cox10_ATGAGTCGTCGAAACG-1	3.92699	0.775053	4	Lrp8	-0.375102	3.55636e-10	-0.350977	6.1601e-09	-0.723765	3.72044e-28
Cox10_ATGATCGGTAAGGCCA-1	-0.841839	0.675218	4	Hic1	-0.306241	4.41617e-09	-0.361051	1.04604e-11	-0.254555	0.000411756
Cox10_ATGCATGTCGTAGCCG-1	-2.78432	0.593939	2	Rassf9	-0.307294	8.28483e-07	-0.376437	1.52894e-09	-0.457302	2.77578e-14
Cox10_ATGCGATGTGGCCCAT-1	5.29106	2.32427	0	Fam129a	-0.405056	3.35404e-14	-0.387976	3.61787e-11	-0.500258	2.24253e-16
Cox10_ATGGAGGTCCTCAGAA-1	2.18352	-4.42924	6	Gdpd3	-0.375089	9.10206e-15	-0.399734	6.2148e-19	-0.414366	1.42589e-17
Cox10_ATGGGTTTCGCAGATT-1	-0.0118557	0.345133	3	Alad	-0.394159	2.33158e-16	-0.405512	1.51603e-16	-0.311217	2.7037e-07
Cox10_ATGTCCCGTTCGTTCC-1	3.39153	-3.39096	6	Wfdc1	-0.312325	0.000287071	-0.407052	5.93177e-05	-0.702717	2.92029e-17
Cox10_ATGTCTTAGTCTACCA-1	4.21477	-2.66277	1	Ackr2	-0.49178	4.75422e-18	-0.41119	7.76269e-13	-0.447524	3.78384e-11
Cox10_ATTACCTTCTACCTTA-1	2.93471	-0.694251	1	Casp6	-0.258162	7.66894e-06	-0.417093	6.93642e-15	-0.372316	4.55324e-12
Cox10_ATTCAGGCAACCGGAA-1	-3.8453	1.79508	2	Grap	-0.312048	2.60467e-09	-0.417765	5.94421e-20	-0.529247	8.57454e-27
Cox10_ATTCAGGCAGAATCGG-1	2.28642	-4.74997	6	Steap3	-0.436278	5.05118e-20	-0.421832	3.13034e-19	-0.473962	3.53883e-18
Cox10_ATTCAGGGTGTTGACT-1	-1.51213	1.13674	4	Ctsw	-0.411573	3.53719e-16	-0.42879	1.3814e-18	-0.483728	2.42694e-18
Cox10_ATTCCTAGTGAATTGA-1	-13.0296	1.41712	8	Trp53i11	-0.525861	1.45844e-16	-0.431595	1.22914e-08	-0.308965	0.0023101
Cox10_ATTCCTATCGGTCTGG-1	-3.61537	0.733795	2	Stra6	-0.335623	0.000965366	-0.442392	4.67296e-13	-0.433779	9.43e-09
Cox10_ATTCTACAGAAACACT-1	0.200843	-0.603924	3	Rflnb	-0.538606	9.4565e-31	-0.466422	1.07101e-20	-0.523531	3.54363e-23
Cox10_ATTCTACTCGCCGATG-1	4.61879	-2.39404	1	Pomc	-0.461308	1.33423e-24	-0.469219	1.63427e-25	-0.465959	1.38417e-22
Cox10_ATTCTTGGTTGCGGAA-1	-12.9991	1.49233	8	Fcgrt	-0.50522	1.21147e-22	-0.470294	3.07872e-20	-0.701914	1.44354e-37
Cox10_ATTTCACTCCTTACCG-1	-3.72844	2.72407	7	Tmem86a	-0.292034	0.00793957	-0.47563	6.77173e-13	-0.268471	0.00731849
Cox10_ATTTCTGGTCTCGGGT-1	-4.1802	2.93363	7	Syne2	-0.589468	1.51241e-28	-0.479874	4.60844e-17	-0.680645	5.71505e-33
Cox10_CAAAGAATCGTGGCTG-1	-2.51858	-0.280025	2	Slc40a1	-0.291773	2.69679e-09	-0.482981	4.6674e-26	-0.426631	2.08461e-17
Cox10_CAATCGAGTTAACAGA-1	4.67545	-0.509077	1	Higd1a	-0.40752	2.06941e-19	-0.491525	9.44775e-29	-0.341085	1.32616e-12
Cox10_CAATGACAGCTACTAC-1	0.599163	-3.20488	5	AU021092	-0.458021	1.14384e-26	-0.495006	1.90703e-31	-0.39099	2.76273e-18
Cox10_CAATTTCCACATGAAA-1	-0.971178	1.87479	4	Ttyh2	-0.781224	5.77395e-39	-0.498368	1.56428e-17	-0.342791	8.88902e-09
Cox10_CACACAAAGTCTGGTT-1	-2.27583	0.890155	2	Ablim1	-0.643476	1.10362e-37	-0.501492	4.75546e-24	-0.735367	2.22579e-44
Cox10_CACACAACAGAATCGG-1	-13.2412	1.45503	8	Dhrs3	-0.295933	0.000542091	-0.514879	2.18424e-19	-0.286576	0.0173321
Cox10_CACAGGCGTCGCCACA-1	-4.3578	-0.209326	2	Rnf121	-0.535822	8.27668e-27	-0.524559	1.02758e-26	-0.463784	3.53253e-17
Cox10_CACATGACAGCTGTTA-1	2.10328	-4.22941	6	Anxa6	-0.542988	3.85216e-36	-0.534829	4.1556e-35	-0.503865	1.40283e-25
Cox10_CACATGATCGGCGATC-1	0.348531	1.17792	3	Rcn3	-0.407332	3.65107e-16	-0.539077	1.60454e-23	-0.275426	9.92391e-06
Cox10_CACCAAAAGAGCAACC-1	5.0852	-0.66607	1	Eln	-0.532454	0.000303437	-0.548873	0.00252217	-0.71873	9.64116e-12
Cox10_CACGAATGTTACCCAA-1	-3.59358	-7.78779	9	Icam2	-0.448434	7.81928e-22	-0.555169	7.74058e-32	-0.284736	8.38819e-07
Cox10_CACGAATTCGCATTAG-1	1.00471	2.92058	4	Sec11c	-0.434838	5.37797e-20	-0.566691	8.22101e-35	-0.489352	8.03908e-23
Cox10_CACTAAGTCCCTCGTA-1	3.10214	-5.25938	6	Cst3	-0.512859	2.49165e-38	-0.568657	1.58068e-56	-1.02087	3.85217e-82
Cox10_CACTGGGCATCTATCT-1	5.22764	-1.7368	1	Ramp2	-0.349382	2.38931e-16	-0.568794	1.50499e-42	-0.253125	8.82238e-09
Cox10_CACTGTCCACTGTCGG-1	0.998326	-1.60687	3	Cldn5	-0.316342	4.72831e-16	-0.570695	5.20191e-46	-0.727463	7.96877e-61
Cox10_CACTTCGGTGTCACAT-1	-0.475129	-1.9261	5	Tmsb4x	-0.404002	1.60605e-24	-0.57272	1.68646e-44	-0.262055	5.94575e-09
Cox10_CAGATTGAGAGATTCA-1	-4.02756	0.952701	2	Vwa1	-0.475388	4.6601e-29	-0.589139	3.45476e-40	-0.388503	2.70725e-17
Cox10_CAGATTGTCTTAATCC-1	4.48776	-0.9662	1	Hmgcs2	-0.323863	1.15181e-07	-0.589975	1.0451e-19	-0.800082	2.69783e-35
Cox10_CAGCAATGTTACCGTA-1	5.45394	-0.670471	6	Slc22a8	-0.48539	8.25427e-17	-0.62949	3.59203e-27	-0.739663	2.72596e-36
Cox10_CAGCCAGTCGTGGGAA-1	-3.25517	4.70458	7	Selenop	-0.405707	5.83177e-13	-0.63257	7.75834e-27	-1.08846	5.3884e-55
Cox10_CAGCGTGAGAGTGTTA-1	-0.512617	1.47272	4	Adm	-0.688694	6.00529e-17	-0.671263	1.20247e-16	-0.725128	9.61207e-18
Cox10_CAGCGTGCACGCGTGT-1	-0.0221735	-3.32799	5	Hebp1	-0.620513	1.99826e-27	-0.705425	3.01413e-38	-0.562538	2.66586e-18
Cox10_CAGCGTGGTGTACGCC-1	-3.70107	0.756257	2	Ctsh	-0.571682	3.22467e-35	-0.777444	1.06006e-59	-0.876968	1.54267e-65
Cox10_CAGGCCATCCGTGACG-1	3.07332	-3.34692	6	Ankrd37	-1.03056	2.01262e-51	-0.839211	2.53967e-31	-0.687356	3.88188e-19
Cox10_CAGGCCATCGTCTCAC-1	4.63007	2.75411	0	Slc38a5	-0.420363	7.45008e-16	-0.848265	8.13108e-42	-0.61262	5.24547e-24
Cox10_CAGTTAGTCTTGCGCT-1	3.12832	-4.70025	6	Prnp	-0.826197	4.02381e-59	-0.850492	2.17807e-61	-0.907223	8.06433e-64
Cox10_CAGTTCCAGAGAATCT-1	1.99711	3.45971	0	Tfrc	-0.746709	5.78194e-25	-0.901975	2.97755e-25	-0.788231	1.40216e-17
Cox10_CAGTTCCCAACCGTAT-1	-4.38222	3.29663	7	Pglyrp1	-0.54668	4.46076e-23	-0.962956	2.82546e-49	-0.828335	5.40555e-34
Cox10_CAGTTCCCAGACCTGC-1	-3.60475	1.6833	2	Pltp	-0.873037	4.01185e-45	-1.00023	2.47159e-52	-0.937971	1.15003e-44
Cox10_CATACAGCACGACAAG-1	-3.48696	-7.67958	9	Slco1c1	-0.709463	7.38236e-27	-1.04366	3.18338e-48	-1.54993	9.07333e-80
Cox10_CATACAGGTCAGACGA-1	-0.724689	1.62988	4	Spock2	-0.632812	1.30289e-27	-1.08402	8.38031e-61	-1.19199	4.12252e-63
Cox10_CATACAGGTTGGAGGT-1	0.938104	-3.729	6	mt-Nd1	-0.374268	7.44445e-16	-1.35002	2.75894e-130	0.458481	7.15711e-17
Cox10_CATACCCCACGAAGAC-1	-2.65309	-0.307879	2	mt-Nd4l	0.405298	1.67118e-12	-1.38726	1.00298e-133	0.511829	1.43544e-15
Cox10_CATACCCTCTAGCCAA-1	-1.20811	-1.87939	5	mt-Nd2	-0.313998	2.21034e-08	-1.4286	1.01919e-130	0.746347	5.24349e-29
Cox10_CATCCACAGGTTCCGC-1	2.20109	3.39057	0	Bsg	-1.31594	1.0175e-91	-1.46527	9.36191e-102	-1.4181	1.20633e-89
Cox10_CATCCCACAATACCCA-1	-4.3306	0.268863	2	Slc16a1	-1.51414	5.23644e-62	-1.47405	3.17794e-54	-2.22588	7.69093e-96
Cox10_CATCCCACAGGAGACT-1	5.17772	-1.86873	1	mt-Cytb	-0.302446	4.04547e-09	-1.58174	7.13188e-143	0.332003	0.000300398
Cox10_CATCGCTCACCGTGAC-1	-3.47856	1.18972	2
Cox10_CATCGGGGTAGCTGCC-1	-1.42007	-1.86271	5
Cox10_CATGCTCTCGAAGAAT-1	1.51048	2.00266	4
Cox10_CATGGTATCTGTGCTC-1	-3.72019	-7.89063	9
Cox10_CATTCATAGTCTAGAA-1	1.14361	-1.58826	3
Cox10_CATTCATCATTGCAAC-1	-0.663959	1.34233	4
Cox10_CATTCATGTATCGAAA-1	-0.758339	0.366646	4
Cox10_CATTCATGTTCAGCTA-1	3.11261	-4.99007	6
Cox10_CATTCCGGTCCTCAGG-1	3.91047	0.855227	0
Cox10_CATTCTAAGGCCTGAA-1	-1.29219	0.143141	4
Cox10_CATTCTAGTGCTTATG-1	0.686368	-0.0170448	3
Cox10_CATTGTTGTGACTCGC-1	1.35329	-3.22792	6
Cox10_CATTTCACAACTCGAT-1	-3.51154	4.91044	7
Cox10_CCAAGCGAGCTCTTCC-1	-0.223776	2.67185	4
Cox10_CCAATGAGTCTCACGG-1	1.59378	-4.09492	6
Cox10_CCACCATTCTCGCTCA-1	-0.0900205	0.633956	4
Cox10_CCACGAGAGCGGTATG-1	-3.13854	-0.707016	2
Cox10_CCACTTGAGCCGTTGC-1	2.04143	-4.46345	6
Cox10_CCCGAAGAGTTCTCTT-1	-3.87958	0.439514	2
Cox10_CCCTCAACATCGTGCG-1	5.04425	0.481114	0
Cox10_CCCTCTCAGCGTGAAC-1	-2.74101	0.704592	2
Cox10_CCGAACGAGTGGCCTC-1	4.47701	-0.799878	1
Cox10_CCGATGGGTGGCTTGC-1	1.70193	2.95649	0
Cox10_CCGGGTAGTGGTCTAT-1	-0.493741	1.05693	4
Cox10_CCGGTGAAGACTACGG-1	-2.41205	0.713946	2
Cox10_CCGTGAGCACCATATG-1	-3.92758	1.72064	2
Cox10_CCGTGAGTCGCGATCG-1	-3.71584	-7.87854	9
Cox10_CCGTTCAGTACCGGCT-1	0.270736	-2.88702	5
Cox10_CCTAAGACAACACTAC-1	-3.31924	-7.51339	9
Cox10_CCTAAGACAGCTTCCT-1	0.856161	-3.31994	6
Cox10_CCTATCGCAATAACCC-1	4.00476	2.89309	0
Cox10_CCTATCGGTTGCTGAT-1	4.72541	-1.77918	1
Cox10_CCTCAACGTAGTTAGA-1	-3.4392	0.975447	2
Cox10_CCTCCTCTCCTATTTG-1	4.964	0.726611	0
Cox10_CCTCTAGAGGTCACCC-1	-0.203413	-1.87335	5
Cox10_CCTCTAGCAACGTAAA-1	-1.65122	-1.11383	4
Cox10_CCTGCATCAGGGTCTC-1	4.50559	-1.68175	1
Cox10_CCTTCAGGTATTGAGA-1	4.2324	0.273199	0
Cox10_CCTTTGGCAGTACTAC-1	4.41235	-0.423186	2
Cox10_CGAATTGAGCTCTTCC-1	5.48652	-1.2912	1
Cox10_CGAATTGGTTCGTAAC-1	-3.86342	0.264906	2
Cox10_CGACAGCCAGTTAGAA-1	-0.289281	1.51454	4
Cox10_CGAGGAAGTATTCTCT-1	-0.720019	0.861633	4
Cox10_CGATGCGCAACTGGTT-1	-4.26917	3.49446	7
Cox10_CGATGCGGTATCGCTA-1	2.48992	3.09386	0
Cox10_CGCGTGATCTTCTCAA-1	0.806671	-0.89173	3
Cox10_CGGACACGTTGGCCTG-1	-1.19271	1.99258	4
Cox10_CGGCAGTAGCACCCAC-1	0.53812	1.40863	4
Cox10_CGGCAGTCATAGATCC-1	3.57016	-1.67487	1
Cox10_CGGGACTCATGTCAGT-1	-3.75201	2.6092	7
Cox10_CGGGTCATCCATAAGC-1	-0.987427	-2.46974	5
Cox10_CGGGTCATCCGGCAGT-1	2.75601	2.94927	0
Cox10_CGGGTGTCACCTGCTT-1	4.92039	2.7169	0
Cox10_CGGTCAGGTCCGACGT-1	2.48187	3.14936	0
Cox10_CGTAAGTAGCACCGTC-1	1.89504	1.58769	4
Cox10_CGTAGTAAGCATCAAA-1	-3.02043	0.491581	2
Cox10_CGTCAAACAAGCGGAT-1	-0.451227	0.97709	4
Cox10_CGTCAAACAGATAAAC-1	2.38956	3.42608	0
Cox10_CGTCCATCAGCTGTTA-1	-0.384398	1.15387	4
Cox10_CGTGAATCAGGCCCTA-1	4.56713	-1.15415	1
Cox10_CGTGCTTCATTCGGGC-1	-13.1361	1.76107	8
Cox10_CGTGTCTAGTGGTTCT-1	2.17618	1.87762	0
Cox10_CGTGTCTCAGCGTATT-1	3.78087	-1.81222	1
Cox10_CTAACCCCATGACTGT-1	2.46753	-5.20293	6
Cox10_CTAAGTGGTACAATAG-1	0.587873	2.67098	4
Cox10_CTACCCACAATCGCAT-1	-0.706472	-0.928912	4
Cox10_CTACCCACACTGGCGT-1	-3.55362	-7.75491	9
Cox10_CTACTATAGTGGTTGG-1	-0.634429	-1.64271	5
Cox10_CTAGACAGTATAGGAT-1	4.68269	2.7279	0
Cox10_CTATAGGCACGGTGTC-1	1.40698	-3.42705	6
Cox10_CTATCCGCACCCGTAG-1	-1.23387	0.323824	4
Cox10_CTATCTAAGTGTACAA-1	-0.20886	-0.77701	4
Cox10_CTATCTAGTATCGCAT-1	4.70452	1.53574	0
Cox10_CTCAACCTCCGCCTAT-1	-3.55949	-1.60917	2
Cox10_CTCAATTGTACTAACC-1	-0.231155	-2.66467	5
Cox10_CTCAGTCGTATGTCAC-1	-1.95902	0.35386	2
Cox10_CTCATGCGTTCGGTAT-1	4.26982	-0.964811	1
Cox10_CTCCATGAGAAACACT-1	-2.97543	-7.17445	9
Cox10_CTCCGATGTAAGTAGT-1	5.13964	-2.16072	1
Cox10_CTCCTCCCATCTGTTT-1	-0.3977	0.789988	4
Cox10_CTCCTTTGTCCTGAAT-1	-3.48316	-1.5099	5
Cox10_CTCCTTTTCTCGGCTT-1	-3.7928	0.83755	2
Cox10_CTCCTTTTCTCTCGAC-1	0.904971	-1.95745	6
Cox10_CTCTGGTTCATTCCTA-1	3.49819	-2.60842	1
Cox10_CTGATCCAGGCGCTTC-1	1.88405	2.42101	3
Cox10_CTGCAGGTCGATCCCT-1	2.40422	0.560574	3
Cox10_CTGCATCCACATTCGA-1	0.85441	1.66238	4
Cox10_CTGCCTAAGTACAGCG-1	0.273465	1.14868	4
Cox10_CTGCCTACAAGATGGC-1	-0.554355	-3.11553	5
Cox10_CTGCGAGTCTCTCCGA-1	2.85508	3.37574	0
Cox10_CTGGACGCAACAGCTT-1	-2.17229	3.85812	7
Cox10_CTGGTCTAGTCGCCAC-1	3.63912	0.652201	1
Cox10_CTGTACCTCGCTTTAT-1	-12.9633	1.42309	8
Cox10_CTGTATTTCGACGTCG-1	4.52301	-2.14177	1
Cox10_CTTCTCTCAGTCAGAG-1	-13.0521	1.48877	8
Cox10_CTTCTCTGTCCTATAG-1	0.939751	0.577408	3
Cox10_CTTCTCTTCTGGTGGC-1	-0.700655	0.862077	4
Cox10_CTTGAGATCCCGGTAG-1	-0.411423	2.31356	4
Cox10_CTTTCGGGTATGGTAA-1	-3.55386	1.52477	2
Cox10_CTTTCGGTCCCATGGG-1	-4.05017	0.462354	2
Cox10_GAAACCTGTACGGGAT-1	-3.3308	3.30874	7
Cox10_GAACACTGTTCCGGTG-1	2.27715	3.04661	0
Cox10_GAACGTTAGTACTGGG-1	-0.806442	0.745169	4
Cox10_GAAGAATGTACAGCGA-1	3.66289	2.14774	0
Cox10_GAATCACCACCTATCC-1	1.02857	-2.19781	6
Cox10_GAATCGTGTTGTGTAC-1	2.41029	-4.65125	6
Cox10_GACACGCTCAAGGTGG-1	-0.827504	1.31825	4
Cox10_GACACGCTCCGGCAGT-1	2.70594	-5.50981	6
Cox10_GACACGCTCGAACTCA-1	-1.73613	3.54505	7
Cox10_GACAGCCAGGACTATA-1	1.11152	-4.09003	6
Cox10_GACCCAGAGCTCCATA-1	1.19325	-4.04375	6
Cox10_GACCCTTTCGACATAC-1	1.27264	-4.08772	6
Cox10_GACCGTGGTGGCTTGC-1	-2.4013	0.671162	2
Cox10_GACCGTGTCGCAATGT-1	-12.796	1.85812	8
Cox10_GACCTTCCACTTGTGA-1	-0.66592	0.658578	4
Cox10_GACGCTGCACTTTAGG-1	-2.1251	1.92928	4
Cox10_GACTCTCGTATCCCAA-1	2.17934	3.29021	0
Cox10_GACTCTCTCGGCTGTG-1	1.2583	2.26255	0
Cox10_GACTGATGTGGTCTCG-1	-2.46948	1.02404	2
Cox10_GAGACCCTCCCATACC-1	-3.77313	2.60905	7
Cox10_GAGATGGCAGTTGTTG-1	4.56589	1.1417	0
Cox10_GAGATGGGTATCTTCT-1	-3.71426	4.19092	7
Cox10_GAGATGGTCATTGGTG-1	-2.11988	4.12711	7
Cox10_GAGGGATCACATTCTT-1	-0.734086	0.241707	4
Cox10_GAGTCATGTACATACC-1	2.36785	2.73453	0
Cox10_GAGTTACTCTGTAAGC-1	-2.86922	-7.09752	9
Cox10_GAGTTGTCACCCGTAG-1	-0.53965	-0.654049	5
Cox10_GAGTTTGCAACGACTT-1	4.87582	-2.07635	1
Cox10_GATAGAACACTGTTCC-1	-3.13045	0.475534	2
Cox10_GATAGAAGTGGCCACT-1	2.45933	-4.91681	6
Cox10_GATCACAAGCCACAAG-1	2.76303	3.13115	0
Cox10_GATCATGTCGATTGGT-1	3.69407	-2.72127	6
Cox10_GATCCCTCATGTGACT-1	3.53758	-3.70909	6
Cox10_GATCGTAAGCAGGCTA-1	5.66105	-0.397421	0
Cox10_GATCGTAAGGCCCGTT-1	-4.13532	0.903016	2
Cox10_GATGGAGAGGCACTAG-1	5.30179	2.36773	0
Cox10_GATTCGACACTTGGGC-1	-4.25131	0.831284	2
Cox10_GATTGGTTCTGCGGAC-1	4.58796	3.26726	0
Cox10_GATTTCTAGACGGATC-1	0.000481871	0.724558	3
Cox10_GCAACATAGCGTTACT-1	3.64353	1.78374	0
Cox10_GCAACATTCCAATCTT-1	4.96974	-1.94942	1
Cox10_GCACGTGCACGAGAAC-1	-1.41529	0.816948	4
Cox10_GCAGTTACAGCTGGTC-1	-3.42197	0.701816	2
Cox10_GCAGTTATCGTTGTTT-1	-0.583448	0.732284	4
Cox10_GCATCTCAGGACGCTA-1	-0.288216	1.01879	4
Cox10_GCATGATCACTTCAAG-1	-3.00662	0.979105	2
Cox10_GCATGATCAGTGGCTC-1	-0.97775	-2.95707	5
Cox10_GCCAGGTCAGCATGCC-1	1.53658	1.27551	3
Cox10_GCCATGGCATGAGGGT-1	-3.91678	0.173298	2
Cox10_GCCATGGTCGTGACTA-1	-2.56091	0.467326	2
Cox10_GCCCGAAGTAACGATA-1	-2.00896	3.6125	7
Cox10_GCCCGAATCTTCTGTA-1	4.34978	-1.40572	1
Cox10_GCCGATGGTTCGAACT-1	1.34878	1.58651	4
Cox10_GCGAGAAAGAAAGTCT-1	5.45485	-1.10532	1
Cox10_GCGGATCTCAGAGCAG-1	-2.54515	0.26548	2
Cox10_GCGGATCTCTCCAATT-1	1.48305	1.95221	2
Cox10_GCGTGCAAGTCACGAG-1	-1.40661	1.85579	4
Cox10_GCTACAATCGATAACC-1	2.57096	-5.41238	6
Cox10_GCTCAAACAAAGGCAC-1	-3.6627	0.511109	2
Cox10_GCTGAATCAGTCAACT-1	-1.95729	1.1791	2
Cox10_GCTGCAGGTTTGGAGG-1	5.30315	-0.0107723	0
Cox10_GCTGGGTAGGCTAACG-1	2.79256	-2.86168	6
Cox10_GCTTCACCACCTGTCT-1	1.41076	2.12108	4
Cox10_GGAACCCCAATCCTAG-1	-2.83717	1.14193	2
Cox10_GGAATCTAGTCAACAA-1	-1.13536	-1.88805	5
Cox10_GGAATCTCACTCCACT-1	-0.363496	-0.803378	4
Cox10_GGAATCTCAGCATCTA-1	4.77054	3.27913	0
Cox10_GGAATCTGTTCTCGTC-1	-3.64237	0.365446	2
Cox10_GGAATGGTCGCTGTCT-1	-2.79479	-0.225737	2
Cox10_GGACGTCTCAAGTGTC-1	4.46217	3.29016	0
Cox10_GGAGAACGTACCGGCT-1	3.95311	-1.69154	1
Cox10_GGAGAACGTTTATGCG-1	1.21633	-0.830134	3
Cox10_GGATCTACATTGGATC-1	2.06706	-4.8541	6
Cox10_GGATCTAGTTAGGCTT-1	-3.61327	-7.80638	9
Cox10_GGATGTTCAAGCAATA-1	4.71919	-2.60766	1
Cox10_GGCACGTCAAATGAAC-1	-1.22633	-1.71044	5
Cox10_GGCAGTCGTTCTTAGG-1	-0.129334	-3.12967	5
Cox10_GGCGTCATCCATAGGT-1	2.23187	-5.2842	6
Cox10_GGCTGTGCAACAACAA-1	2.10354	2.96462	0
Cox10_GGCTGTGCACAAGCCC-1	-0.612018	-3.25968	5
Cox10_GGCTTGGGTACAGAAT-1	3.15281	2.39345	0
Cox10_GGCTTTCGTGCGTCGT-1	0.0509088	-3.4097	5
Cox10_GGGACCTGTTACAGCT-1	-0.529929	0.901121	4
Cox10_GGGACTCCATTCAGCA-1	1.71476	-2.08062	6
Cox10_GGGAGATTCCAAATGC-1	-4.19798	3.51858	7
Cox10_GGGAGTAAGTCGCCCA-1	5.02099	2.1677	0
Cox10_GGGCTACTCCGTCACT-1	4.64918	-0.934494	1
Cox10_GGGTCTGCAGAGTGTG-1	-1.16205	1.74112	4
Cox10_GGGTCTGGTGGGCTTC-1	4.02038	3.00419	0
Cox10_GGGTCTGTCCACCTCA-1	-4.33276	0.358569	2
Cox10_GGGTGTCAGCGTTACT-1	0.925721	-4.06074	6
Cox10_GGGTTTAAGAGTCGAC-1	-1.28033	-2.28305	4
Cox10_GGGTTTACACTTCCTG-1	-13.1897	1.51488	8
Cox10_GGTAATCAGAGTGTGC-1	0.562861	1.75192	4
Cox10_GGTAATCCAGGCATTT-1	5.29528	0.0421175	1
Cox10_GGTAGAGCATTCAGGT-1	1.55017	2.1394	4
Cox10_GGTGGCTGTAGCGATG-1	4.10961	-0.0889942	1
Cox10_GGTGGCTTCAGCCCAG-1	-0.29699	0.499959	4
Cox10_GGTGTTAAGTCATGGG-1	5.11979	-1.75048	1
Cox10_GGTGTTACAGACCCGT-1	-1.28752	-0.939572	5
Cox10_GGTTAACTCTCCGATC-1	-0.340696	1.64239	4
Cox10_GTAAGTCAGCCATTGT-1	-2.77945	2.78998	4
Cox10_GTAAGTCAGGATAATC-1	-4.46658	0.206829	2
Cox10_GTAATCGAGCGACAGT-1	4.55818	-0.685733	1
Cox10_GTAATCGGTGGGTTGA-1	-0.158305	1.40969	4
Cox10_GTAATGCCACAATGCT-1	-3.6031	-7.7875	9
Cox10_GTAGTACCAAGCACAG-1	5.75411	-0.576149	0
Cox10_GTATTGGGTTGCAACT-1	0.507522	-0.93885	3
Cox10_GTCAAACGTCTAGGTT-1	4.52878	-1.15383	1
Cox10_GTCAAGTAGTGCACCC-1	4.9625	3.0274	0
Cox10_GTCACTCCAGAAATCA-1	-4.19571	2.83513	7
Cox10_GTCACTCCAGGAGGTT-1	2.93623	2.662	0
Cox10_GTCATCCTCGTGGGAA-1	0.807634	0.590419	3
Cox10_GTCATGACATGAGATA-1	5.79044	-0.414876	0
Cox10_GTCCTCACAATACCTG-1	-13.0821	1.7465	8
Cox10_GTCGAATTCTCATGGA-1	-3.61836	-7.85101	9
Cox10_GTCGTAAAGACGCAGT-1	-2.892	-0.922738	2
Cox10_GTCGTAAAGATTCGAA-1	-12.9327	1.55133	1
Cox10_GTCTAGACATTGCTTT-1	-3.67717	-7.83175	2
Cox10_GTCTGTCCAACCGCCA-1	-0.332108	2.75911	4
Cox10_GTCTGTCGTGGCTTGC-1	2.72314	-5.59089	6
Cox10_GTCTTTATCCGAGTGC-1	0.46773	1.91232	4
Cox10_GTGACGCTCATCTCTA-1	-0.997648	0.974768	4
Cox10_GTGAGCCCAAGTGGTG-1	-0.630637	1.22875	4
Cox10_GTGCTTCCACGTAGTT-1	1.11634	1.28415	3
Cox10_GTGCTTCCAGATTCGT-1	-2.31045	0.666371	2
Cox10_GTGGAGATCCTTATCA-1	-1.81584	0.0429442	4
Cox10_GTGTCCTCATCGGATT-1	-0.314349	0.15224	4
Cox10_GTGTGATCAGCGAACA-1	4.1531	2.70646	0
Cox10_GTGTTAGAGACAGTCG-1	4.4164	-0.520504	1
Cox10_GTGTTAGGTAGCCCTG-1	-3.10268	0.988437	2
Cox10_GTTACAGCAGGCACAA-1	-0.932952	-2.45121	5
Cox10_GTTAGACAGAAGGATG-1	1.02601	1.29068	3
Cox10_GTTAGACAGCGGACAT-1	-1.39544	-1.04275	4
Cox10_GTTAGTGGTGAGATAT-1	-1.94596	3.68119	7
Cox10_GTTAGTGTCCTAAGTG-1	-4.50719	0.205251	2
Cox10_GTTATGGAGTATGTAG-1	1.43897	2.61928	0
Cox10_GTTCATTAGGATACGC-1	1.83494	3.26618	4
Cox10_GTTCCGTCATGAAGGC-1	-0.636095	-3.12791	5
Cox10_GTTGTAGTCAAATAGG-1	-0.724742	0.990915	4
Cox10_GTTGTCCGTGGCACTC-1	2.37007	-5.12738	6
Cox10_GTTTACTAGATGGGCT-1	4.9363	-1.9787	1
Cox10_GTTTGGACATCTAGAC-1	-1.02151	0.657393	4
Cox10_TAAGCACTCGGTAGAG-1	0.736604	1.70173	4
Cox10_TAAGCCAAGGACAGTC-1	-3.69904	0.888579	2
Cox10_TAAGCCAGTATTGACC-1	0.372212	-0.500706	3
Cox10_TACAACGTCATTACGG-1	-0.415961	0.928944	4
Cox10_TACATTCGTTCGGTCG-1	3.6768	-1.72986	1
Cox10_TACCCACCACAAGGTG-1	-0.518285	0.303862	3
Cox10_TACCGAATCCACGGAC-1	1.78043	-3.97702	6
Cox10_TACCTGCCAGTACTAC-1	-3.79058	4.7438	7
Cox10_TACTTACAGTCTAGCT-1	-0.823105	1.33574	4
Cox10_TACTTCAAGCATCCTA-1	-3.57885	-7.82162	9
Cox10_TACTTCAAGTGCTAGG-1	3.05173	-4.05368	6
Cox10_TACTTCATCCTACCAC-1	-3.33364	3.47815	7
Cox10_TACTTGTGTAGTGGCA-1	2.23658	2.67708	0
Cox10_TACTTGTTCAGGAGAC-1	-3.35153	-1.0684	2
Cox10_TAGACTGCAAATAGCA-1	-0.254488	-3.31734	5
Cox10_TAGAGTCGTACGATGG-1	-0.249956	2.41923	4
Cox10_TAGCACACAAGTTCCA-1	-0.615488	0.29086	4
Cox10_TAGGAGGTCCTCAGAA-1	2.82139	-5.22726	6
Cox10_TAGGTACGTGCCTACG-1	-0.990729	-1.87344	5
Cox10_TATCAGGGTTATTCCT-1	5.11008	-0.693797	1
Cox10_TATCTGTAGGTTTGAA-1	1.89062	-4.28599	6
Cox10_TATCTTGCATGGAAGC-1	5.04213	1.5455	0
Cox10_TCAAGACTCGCGGTAC-1	-1.79239	2.07906	4
Cox10_TCAAGTGAGATGCCGA-1	-0.735614	0.858293	4
Cox10_TCAAGTGAGCGGTATG-1	-0.919506	0.0174295	4
Cox10_TCAATCTTCTCTGACC-1	1.84773	-1.76609	3
Cox10_TCAATTCCACAGAGCA-1	4.51189	-2.54318	1
Cox10_TCACGCTTCGAGATAA-1	1.00612	0.835142	3
Cox10_TCACGCTTCTTCGTGC-1	0.715176	1.72155	4
Cox10_TCAGCCTGTGTCATTG-1	-2.79299	0.123063	2
Cox10_TCAGCCTGTTATGTGC-1	-0.521502	-0.364961	4
Cox10_TCAGGGCGTACGCTTA-1	4.02406	-0.262683	1
Cox10_TCAGTCCCAGGAACCA-1	-4.43944	-0.598801	2
Cox10_TCAGTCCGTACTAACC-1	-3.58751	0.642075	2
Cox10_TCAGTGACAGCGGTCT-1	2.20154	-3.23237	6
Cox10_TCAGTTTCAGATGCGA-1	4.2963	-1.85331	1
Cox10_TCAGTTTGTGAGTTGG-1	4.81593	3.04434	0
Cox10_TCATACTTCGTTGTAG-1	-3.80023	0.482097	2
Cox10_TCATCATAGCTGCCTG-1	-3.80952	2.22844	7
Cox10_TCATCATCACCAGGTC-1	-4.01172	-0.23252	2
Cox10_TCATGAGGTCGTCATA-1	-2.86708	4.26295	7
Cox10_TCATGCCGTCTCTCTG-1	0.584107	1.82061	4
Cox10_TCATGTTAGCAATTAG-1	0.184652	0.272943	4
Cox10_TCATTCAAGATGAACT-1	-0.587104	1.28251	4
Cox10_TCATTCACATCAACCA-1	-1.06171	1.51566	4
Cox10_TCATTCAGTGAGATAT-1	-1.82879	3.65044	7
Cox10_TCCACCATCTGTGCGG-1	-12.5288	0.656015	8
Cox10_TCCACGTTCGTCCATC-1	-0.116283	-0.828194	4
Cox10_TCCAGAAGTGCTCTTC-1	-4.35026	0.174943	2
Cox10_TCCAGAATCGAGTGGA-1	3.95647	-0.207399	4
Cox10_TCCCACAGTCAAGCGA-1	-0.848207	-2.1636	5
Cox10_TCCCAGTAGGCGACAT-1	-3.85729	3.87519	7
Cox10_TCCCATGGTTCTCTAT-1	5.49278	-0.408013	4
Cox10_TCCGATCAGCCTGACC-1	-2.66492	0.749176	2
Cox10_TCCGTGTGTTGCTTGA-1	2.12057	2.98302	4
Cox10_TCCTCCCGTCACATTG-1	-2.96268	-1.42769	2
Cox10_TCCTCCCTCGACGTCG-1	-1.08754	0.404321	4
Cox10_TCCTTCTCAACGGCCT-1	-0.104846	2.4997	4
Cox10_TCCTTCTTCCTTGAAG-1	1.40537	1.18643	3
Cox10_TCGAACAAGTTCATGC-1	2.53795	2.64749	0
Cox10_TCGAAGTCACAAGGTG-1	-0.185385	2.07584	4
Cox10_TCGACCTTCCCATAAG-1	4.15263	-1.41937	1
Cox10_TCGACCTTCTTCGTGC-1	-0.0653596	-0.931318	4
Cox10_TCGCACTGTTGTGGAG-1	2.24227	3.43502	0
Cox10_TCGCAGGCAGAAACCG-1	-0.231417	2.38751	4
Cox10_TCGCTCACACAGTCCG-1	-2.68051	-0.460484	2
Cox10_TCGCTTGCATCGTCCT-1	1.47307	2.31049	4
Cox10_TCGCTTGTCGCCAGTG-1	1.56237	-3.73338	6
Cox10_TCGGGACGTGTTAGCT-1	2.03677	-4.8609	6
Cox10_TCGGGTGGTTCAAAGA-1	0.669454	-3.45439	6
Cox10_TCGTAGATCACCACAA-1	-3.49272	3.57432	7
Cox10_TCGTAGATCCACGGAC-1	-1.48077	1.59739	4
Cox10_TCGTGGGAGTTGGAGC-1	-1.03831	-2.7282	5
Cox10_TCGTGGGTCTCCGATC-1	-13.1529	1.43072	8
Cox10_TCTAACTCATGGTACT-1	0.306989	2.54328	4
Cox10_TCTACATCAGGTGAGT-1	-2.28799	-0.250513	2
Cox10_TCTACATGTGGTCTTA-1	-12.9906	1.58907	8
Cox10_TCTACCGCACCAGCGT-1	-0.839666	0.989895	4
Cox10_TCTATACAGCAGTCTT-1	-0.527728	1.25923	4
Cox10_TCTCACGTCACGTAGT-1	-4.00077	0.611889	2
Cox10_TCTCCGAGTACAAGCG-1	-1.14696	1.448	4
Cox10_TCTGGCTCACTCAGAT-1	-12.8004	1.89512	8
Cox10_TCTTAGTAGACGGTCA-1	-3.11038	0.857494	2
Cox10_TCTTAGTAGAGCAGCT-1	0.0277295	0.291624	4
Cox10_TCTTAGTTCTAGAGCT-1	-3.88189	0.499592	2
Cox10_TCTTCCTCAGTTAAAG-1	4.6732	-1.02426	1
Cox10_TCTTTGACAGACCATT-1	-3.69464	-7.76424	2
Cox10_TGAATCGAGTTCCGTA-1	3.18375	-4.82688	6
Cox10_TGACAGTGTGAATAAC-1	-2.94569	0.390373	2
Cox10_TGACTCCAGAGGGTGG-1	-2.30679	-0.539083	2
Cox10_TGACTCCAGTTGCGCC-1	1.31249	2.23572	4
Cox10_TGAGCATAGTATCCTG-1	2.55186	-5.08583	6
Cox10_TGAGGTTGTTTCTTAC-1	2.43425	2.95943	0
Cox10_TGATCAGTCGCAATTG-1	0.947924	2.10234	4
Cox10_TGATGGTGTCAAAGCG-1	-3.59353	-0.0622515	2
Cox10_TGCAGATGTGGATGAC-1	-4.23612	0.667349	2
Cox10_TGCAGTAAGGGAGTGG-1	3.62042	0.011763	3
Cox10_TGCAGTATCGTAGGGA-1	-2.31341	1.89997	1
Cox10_TGCGGCAGTCTACTGA-1	0.429765	-0.784463	3
Cox10_TGCGGGTCAGGGAATC-1	-0.425738	-2.71112	5
Cox10_TGCTTCGCACATACTG-1	3.51184	1.35455	0
Cox10_TGCTTGCTCGACATTG-1	-4.43413	0.142816	2
Cox10_TGGATCAAGGGACTGT-1	2.44389	-4.88261	6
Cox10_TGGATCAAGTATAGAC-1	3.39136	-2.83393	1
Cox10_TGGGAGATCCCATACC-1	2.4315	-5.37266	6
Cox10_TGGGAGATCGGATTAC-1	4.83231	1.05438	0
Cox10_TGGTACATCCAAGAGG-1	-1.14364	0.431228	4
Cox10_TGTCAGAAGTCATGAA-1	-2.79084	-1.32251	2
Cox10_TGTCCCACACATTGTG-1	2.68943	2.16053	0
Cox10_TGTGAGTAGTCATACC-1	-3.16697	0.746054	2
Cox10_TGTGCGGCAACCCGCA-1	2.56724	2.26727	0
Cox10_TGTGCGGGTTCCATTT-1	0.834466	-1.49791	3
Cox10_TGTGCGGTCGTGGGTC-1	3.67833	-0.480673	1
Cox10_TGTGGCGTCAGGAGAC-1	-2.57706	1.10512	4
Cox10_TGTTACTGTGTGTCCG-1	-0.836544	-0.235372	4
Cox10_TGTTCATAGTTCCATG-1	-0.697762	-1.58985	5
Cox10_TGTTCATCAGACTCTA-1	3.97466	-0.598702	1
Cox10_TGTTGAGGTAGGTACG-1	0.375953	-3.42774	5
Cox10_TGTTGGACACCAGACC-1	-0.919311	1.22252	4
Cox10_TGTTGGATCCGTAGGC-1	5.02474	1.63	0
Cox10_TTACCGCCACCGTACG-1	-3.61339	4.40331	7
Cox10_TTACGTTAGGTAGTAT-1	-13.1623	1.59684	8
Cox10_TTAGTCTCATGACAAA-1	-3.36961	0.721721	2
Cox10_TTAGTCTGTCCAAAGG-1	3.22961	-4.96593	6
Cox10_TTCAATCCAAGTGCAG-1	-3.88774	2.65518	7
Cox10_TTCAATCTCAACTTTC-1	-0.0669282	-2.62514	5
Cox10_TTCACGCAGGGTAATT-1	-1.8633	2.07557	4
Cox10_TTCACGCGTAACAAGT-1	4.58773	0.806883	0
Cox10_TTCATGTAGGATATGT-1	2.403	-5.30086	6
Cox10_TTCATGTTCTCTCGAC-1	4.94454	-0.68167	1
Cox10_TTCATTGTCTAGATCG-1	-1.33791	-1.29339	5
Cox10_TTCCACGAGTCAGCCC-1	5.66085	-0.0119638	4
Cox10_TTCCGGTAGATGCCGA-1	3.78225	-0.73467	1
Cox10_TTCCTAACAAGTCCAT-1	-12.8687	1.8103	8
Cox10_TTCCTAACATCCGGCA-1	-2.5695	4.41926	7
Cox10_TTCCTTCAGAATCTAG-1	2.28577	2.50419	0
Cox10_TTCTCTCCAAAGGAGA-1	2.22456	2.29438	0
Cox10_TTCTGTAAGTATGATG-1	-1.40737	-0.485288	4
Cox10_TTCTGTAGTACCAATC-1	2.3367	2.02573	0
Cox10_TTCTTCCAGGTACAAT-1	3.86694	-2.86907	1
Cox10_TTCTTCCTCGCCTCTA-1	-3.5965	-1.03294	2
Cox10_TTCTTCCTCGTTCTAT-1	3.26564	-3.63568	6
Cox10_TTCTTGAGTTCCGGTG-1	1.12808	2.88668	4
Cox10_TTGAACGCATTCTGTT-1	-3.59717	0.573027	2
Cox10_TTGACCCGTACGGATG-1	4.45473	0.487414	0
Cox10_TTGACCCTCGCGTCGA-1	-2.82723	0.215022	2
Cox10_TTGACCCTCTCAGTCC-1	-3.8887	-0.235752	2
Cox10_TTGAGTGGTACTGTTG-1	-4.35054	3.07457	7
Cox10_TTGCCTGCAGGGAGAG-1	-0.407678	0.705229	4
Cox10_TTGCCTGCAGTACTAC-1	1.97013	2.79328	0
Cox10_TTGCGTCCACACAGAG-1	1.81514	-4.54979	6
Cox10_TTGCTGCAGAAGTCTA-1	0.0372887	-3.52212	6
Cox10_TTGCTGCCAAGCTCTA-1	0.990051	1.99847	4
Cox10_TTGGATGTCAATGTCG-1	4.33144	3.25237	0
Cox10_TTGGGATTCGGACCAC-1	4.55693	-2.12261	1
Cox10_TTGGTTTGTCCGTACG-1	4.58526	0.120086	1
Cox10_TTGTTTGTCGGTGTTA-1	0.764407	2.00819	4
Cox10_TTTAGTCAGACGATAT-1	4.15047	-1.06552	1
Cox10_TTTATGCGTCGAACGA-1	4.59085	3.21442	0
Cox10_TTTCATGGTAAGGCCA-1	-3.23626	0.703169	2
Cox10_TTTCCTCCAGCGTGAA-1	5.23025	2.47869	0
Cox10_TTTCCTCTCCATGCAA-1	5.8057	-0.305313	4
Cox10_TTTCGATGTCTGCCTT-1	-3.8563	-0.205266	2
Cox10_TTTGACTCACCAATTG-1	-0.190639	-0.0685297	3
Cox10_TTTGACTTCCTGCTAC-1	-0.315436	1.26126	4
Cox10_TTTGGTTGTTACACTG-1	-4.14978	0.180109	2
Tfam_AAAGGATGTTTGGCTA-1	-2.71433	-0.245667	2
Tfam_AAAGGGCTCGTAACCA-1	2.86844	-5.04363	6
Tfam_AAAGGTATCTGAGGTT-1	-1.59181	1.86899	4
Tfam_AAATGGACACGCTTAA-1	5.19293	1.98103	0
Tfam_AACAAAGAGAGTTGAT-1	1.21489	2.65136	0
Tfam_AACAAAGGTCAGTCCG-1	5.22094	-2.063	1
Tfam_AACAAGAGTGGAGGTT-1	-1.73845	0.942685	4
Tfam_AACCACACAAGGTTGG-1	-3.65351	3.60527	7
Tfam_AACCACATCTCTAGGA-1	4.88121	-2.01757	1
Tfam_AACCATGTCTGCCCTA-1	-13.114	1.68678	8
Tfam_AACCTGAAGCCTCACG-1	0.250646	0.00830355	0
Tfam_AACGAAAAGAGAACCC-1	0.911982	-1.8619	6
Tfam_AACGGGACACGGCACT-1	-0.320413	1.44337	4
Tfam_AAGACAAAGTATGGCG-1	5.29262	-1.53234	1
Tfam_AAGCATCCACGGATCC-1	4.92392	-2.42432	1
Tfam_AAGCGAGAGCCTCAGC-1	0.47916	0.00547257	0
Tfam_AAGGTAAAGTATGATG-1	3.26253	-4.71858	6
Tfam_AATCACGCATTGTACG-1	-0.925505	0.834742	4
Tfam_AATCGACTCCATCCGT-1	-1.744	2.42075	4
Tfam_AATGAAGTCAAACCTG-1	3.46071	-3.27229	6
Tfam_AATGACCAGCATGGGT-1	-2.13843	0.0471179	2
Tfam_AATGCCATCAATGCAC-1	3.99916	-2.69174	1
Tfam_ACAAGCTCAGAGTGAC-1	4.39625	-2.47444	1
Tfam_ACACAGTAGGTATCTC-1	4.43444	-0.756646	1
Tfam_ACACTGACAAGAGTAT-1	3.23595	-3.0553	6
Tfam_ACAGAAAGTTGCGAAG-1	-2.93703	-7.04981	1
Tfam_ACATCGAGTGCAGTGA-1	1.88856	3.2057	0
Tfam_ACATCGATCGACGCTG-1	-0.916142	-2.63258	5
Tfam_ACCACAAGTGGCGCTT-1	0.214899	0.695633	4
Tfam_ACCACAATCTGTGCAA-1	0.52713	-0.0647403	3
Tfam_ACCATTTAGGGAGTTC-1	5.9617	-0.47994	0
Tfam_ACCCTTGGTGTATCCA-1	-0.137668	0.253124	4
Tfam_ACCTACCAGGCTATCT-1	5.3064	1.98035	0
Tfam_ACCTACCCAGCGAGTA-1	-2.44011	0.659695	2
Tfam_ACCTGAACATAATCCG-1	-3.51143	3.24127	7
Tfam_ACGGGTCAGAGATTCA-1	4.27354	-2.487	1
Tfam_ACGGGTCCAGCGTATT-1	5.7115	-0.472463	0
Tfam_ACGGGTCGTGTGACCC-1	-2.10812	3.24816	7
Tfam_ACGGTTAAGTAGCTCT-1	5.1802	2.50402	0
Tfam_ACGGTTACAGACACCC-1	0.0192497	-0.985403	0
Tfam_ACGGTTACATTAGGAA-1	4.05273	-3.06846	6
Tfam_ACGTAACGTGAGATCG-1	0.888107	2.47173	4
Tfam_ACGTTCCAGCATGCAG-1	4.75121	-0.723539	1
Tfam_ACTACGAAGTGCCCGT-1	-0.819337	0.807161	4
Tfam_ACTATCTAGATACATG-1	1.38648	2.56802	0
Tfam_ACTATGGCAGTGCGCT-1	3.17599	2.04815	2
Tfam_ACTATGGGTAGGTTTC-1	-0.220812	1.48344	4
Tfam_ACTGCAAGTGTATTGC-1	3.67704	0.841551	1
Tfam_ACTGTCCTCTGACAGT-1	-2.60133	0.10807	2
Tfam_ACTTAGGCATCGCTGG-1	-0.43109	2.61105	4
Tfam_ACTTATCTCCGTGCGA-1	-0.855089	-1.41326	5
Tfam_ACTTATCTCTTAGCCC-1	4.60556	-1.00733	1
Tfam_AGAAATGTCAAGCCGC-1	-3.30237	-0.802304	2
Tfam_AGAACAAGTTTGCAGT-1	-0.934692	2.1039	4
Tfam_AGAACCTAGACTCAAA-1	0.640391	2.28993	4
Tfam_AGACACTGTAGGATAT-1	3.1812	-4.53716	6
Tfam_AGACACTTCAAGCGTT-1	5.14085	2.1362	0
Tfam_AGACCCGTCTCATGCC-1	3.51113	-2.73874	6
Tfam_AGACTCAAGTGGATTA-1	-4.53671	-0.171774	2
Tfam_AGATAGAGTGCCGTAC-1	-0.928518	-2.83638	5
Tfam_AGATCCAAGTGCTAGG-1	-3.65094	-0.257046	2
Tfam_AGATGCTGTGGCACTC-1	0.38562	2.07693	4
Tfam_AGCATCATCACCGACG-1	4.67866	-2.29816	1
Tfam_AGCCAATCACCGGCTA-1	1.42273	3.23463	4
Tfam_AGCCACGAGGAAAGGT-1	4.7463	-0.527478	1
Tfam_AGCGATTGTCTTTCTA-1	-0.584715	0.982404	3
Tfam_AGCTCAAAGTGCAAAT-1	-2.53662	-0.0485439	2
Tfam_AGCTCAACAACGTAAA-1	-1.41743	-1.2335	5
Tfam_AGCTCAACATGGAGAC-1	-1.61991	3.64462	7
Tfam_AGCTTCCTCTACCTTA-1	3.26221	-4.43952	6
Tfam_AGGACTTGTGAGTGAC-1	0.179906	-0.953207	4
Tfam_AGGCCACAGAAGGCTC-1	1.68794	2.70982	0
Tfam_AGGCTGCTCCGCGAGT-1	2.60894	-4.85925	6
Tfam_AGGGCTCCAATCTCTT-1	3.20157	-2.99769	1
Tfam_AGGTAGGGTCGAAGCA-1	0.290406	-1.38515	6
Tfam_AGGTAGGTCCAGGACC-1	-3.15783	-1.45796	2
Tfam_AGGTCATGTCCGGATC-1	0.934251	2.64323	4
Tfam_AGGTCTAGTGGTAACG-1	0.136284	-3.41937	6
Tfam_AGGTTGTGTCCACAGC-1	-1.59577	1.62314	4
Tfam_AGTAGCTGTCATGCAT-1	1.71493	3.37853	0
Tfam_AGTAGTCCAACGACTT-1	0.87161	-1.73947	6
Tfam_AGTCAACGTCGTCAGC-1	-0.216239	2.62779	4
Tfam_AGTCTCCCAATAGGGC-1	1.99349	3.18566	0
Tfam_AGTCTCCGTATCGAAA-1	5.02131	0.83661	0
Tfam_AGTGTTGGTAATGCTC-1	1.20858	2.36246	4
Tfam_AGTTAGCAGGTTCCGC-1	-1.32371	1.95403	4
Tfam_AGTTCGAAGGGCAACT-1	-1.95159	-1.37606	5
Tfam_AGTTCGATCATGCCGG-1	4.93756	2.1912	0
Tfam_ATACCGACACCGAATT-1	2.38024	3.4845	0
Tfam_ATACCTTCAAACTCTG-1	0.675788	-1.50987	6
Tfam_ATACTTCGTTGATGTC-1	-12.9218	1.86604	8
Tfam_ATAGACCCATTGAGCT-1	0.249245	1.5217	4
Tfam_ATCACTTGTTACGATC-1	-2.86252	-0.107847	2
Tfam_ATCATTCAGGGATCGT-1	5.26679	-1.13788	1
Tfam_ATCATTCGTGACATCT-1	4.07147	-1.2168	1
Tfam_ATCCACCAGTCCCTAA-1	0.682878	1.25125	3
Tfam_ATCCATTCAATCAGCT-1	-1.88599	3.62682	7
Tfam_ATCCTATGTCTACACA-1	-2.60978	-0.297768	2
Tfam_ATCGATGGTCCGGATC-1	-0.949094	-2.41646	5
Tfam_ATCGCCTCAATTGCAC-1	0.339675	-1.09298	0
Tfam_ATCGCCTTCTGGGTCG-1	-0.0813724	1.47221	4
Tfam_ATCGGCGAGCTTAAGA-1	-1.2068	-1.72792	5
Tfam_ATCGGCGTCGCAGTTA-1	1.53232	2.57745	0
Tfam_ATCGTCCGTACTCCCT-1	-12.6068	0.738179	8
Tfam_ATCGTCCTCAAAGCCT-1	-13.1957	1.47534	8
Tfam_ATCTCTACAGTATTCG-1	1.35384	1.81002	0
Tfam_ATCTCTATCGAACGGA-1	4.35634	0.211214	1
Tfam_ATGACCATCATAGACC-1	-1.41757	-1.71893	5
Tfam_ATGATCGTCCTCATAT-1	-12.773	1.05372	8
Tfam_ATGGATCCAAATCGTC-1	2.513	-4.53309	6
Tfam_ATGGGAGAGGACGCTA-1	4.72881	-0.702009	1
Tfam_ATGGTTGGTGCCCACA-1	5.20185	0.0365834	0
Tfam_ATTACCTGTAGATTAG-1	3.49608	-2.75126	1
Tfam_ATTACTCCATGTTCGA-1	-2.97527	0.722388	2
Tfam_ATTATCCTCCTAAACG-1	-0.748488	-2.84915	5
Tfam_ATTCACTTCTACGCAA-1	0.217979	-3.65607	5
Tfam_ATTCATCCATCCGGTG-1	0.258653	-3.5278	5
Tfam_ATTCCTACATTGGATC-1	0.552791	2.78049	4
Tfam_ATTCGTTTCAACACCA-1	-3.55504	-1.53036	2
Tfam_ATTCTACCAGACGATG-1	0.174123	-0.174385	0
Tfam_ATTTACCGTCTTTCTA-1	4.48518	-1.49792	1
Tfam_ATTTCTGAGTTAGTAG-1	0.0922087	1.87449	4
Tfam_ATTTCTGCATCGATAC-1	-2.27109	2.27693	4
Tfam_CAAAGAACAGTCGTTA-1	1.4523	3.12727	0
Tfam_CAACGGCGTAGAAACT-1	1.74447	3.01997	0
Tfam_CAACGGCTCTCTTGCG-1	1.89572	2.87769	0
Tfam_CAAGACTTCTCTCCGA-1	-2.95847	-7.1541	9
Tfam_CAAGAGGAGTTGGACG-1	-1.84514	1.37941	4
Tfam_CAAGAGGGTTTGAACC-1	2.31339	-4.80802	6
Tfam_CAAGCTATCAAGTAAG-1	-1.46649	0.297172	4
Tfam_CAAGGGAGTCCTGGGT-1	-2.50507	0.660972	2
Tfam_CAATCGAAGCATCAGG-1	1.77874	-4.06572	6
Tfam_CAATGACAGCGCAATG-1	1.83586	2.50819	0
Tfam_CAATTTCAGCCTGTGC-1	4.93435	-2.44917	1
Tfam_CACAGATAGCTGACTT-1	-0.881612	0.381014	4
Tfam_CACGTTCCATGAAGGC-1	-2.80167	1.00216	2
Tfam_CACGTTCTCAAACTGC-1	-1.1821	-0.846889	5
Tfam_CAGAGCCAGTACCATC-1	1.41088	-1.4526	3
Tfam_CAGATACCATCCGGTG-1	-3.62093	-1.313	2
Tfam_CAGATTGCACCATAAC-1	0.541171	1.02665	0
Tfam_CAGCAATGTGTGGTCC-1	-1.74102	1.95723	4
Tfam_CAGCACGCATGTTTGG-1	-2.59574	0.5628	2
Tfam_CAGCACGGTCTTACTT-1	-1.51243	0.892564	4
Tfam_CAGCACGTCTAGCCTC-1	-13.1362	1.76771	8
Tfam_CAGGCCACAACTCCAA-1	-1.3268	2.09672	4
Tfam_CAGGTATGTAACTAAG-1	4.3402	-2.60546	1
Tfam_CAGTTAGCAGGATGAC-1	4.76647	0.119431	1
Tfam_CAGTTCCCAAATACAG-1	5.07076	2.83357	0
Tfam_CAGTTCCCACATACGT-1	-12.2691	1.30038	8
Tfam_CATACAGCACTTGTCC-1	5.50304	-0.0477342	0
Tfam_CATACCCAGGTGCAGT-1	-1.72623	2.3113	4
Tfam_CATACCCTCTGAGAAA-1	3.10527	-4.95304	6
Tfam_CATACTTTCACTACGA-1	2.00941	2.71023	0
Tfam_CATCCCAGTGATAGTA-1	5.70164	-0.457067	0
Tfam_CATCGGGTCTCTAGGA-1	1.61749	3.32474	0
Tfam_CATCGTCGTTCCGGTG-1	-3.33544	0.989488	2
Tfam_CATGCAACACCATATG-1	1.11787	-4.01474	6
Tfam_CATGCCTCATCCTAAG-1	5.79044	-0.324705	0
Tfam_CATGCGGGTCGCTTGG-1	0.852463	1.53338	4
Tfam_CATGCGGTCATATGGC-1	4.77904	2.03385	0
Tfam_CATGGTAGTAGCTAAA-1	2.59341	-4.35443	6
Tfam_CATTCATAGCACTTTG-1	0.135551	-1.26529	0
Tfam_CATTCATCATGAGGGT-1	4.96349	-1.05511	1
Tfam_CATTCCGGTGCAGATG-1	-1.21503	0.938572	4
Tfam_CATTGCCTCTGGGCCA-1	1.95334	3.3017	0
Tfam_CATTTCAAGTGAACAT-1	3.29369	-4.63857	6
Tfam_CATTTCAGTCATGGCC-1	-2.43199	0.635871	2
Tfam_CCAATGAAGACTCAAA-1	-3.48076	-1.11727	2
Tfam_CCAATGAAGCGTGAAC-1	-2.25883	0.579264	2
Tfam_CCAATTTCAAGACCTT-1	-2.36434	0.511128	2
Tfam_CCACGTTCACGTCTCT-1	0.150925	-0.19883	0
Tfam_CCCAACTTCGGAAGGT-1	-1.93507	1.3642	4
Tfam_CCCGAAGAGGGATCAC-1	2.18754	-4.49306	6
Tfam_CCCTCAAAGCCTTGAT-1	-1.08447	1.03222	4
Tfam_CCCTGATGTGGTCCGT-1	1.2162	-4.24338	6
Tfam_CCCTGATGTTGAGGAC-1	4.95779	0.462688	0
Tfam_CCCTTAGGTTGTCCCT-1	5.13337	-0.836909	1
Tfam_CCGAACGGTGTTCGAT-1	3.68422	-1.28517	1
Tfam_CCGATGGGTCCACTCT-1	2.09481	3.04702	0
Tfam_CCGATGGTCTATCACT-1	1.49241	2.66579	0
Tfam_CCGGGTATCGCGATCG-1	4.76385	-1.56437	1
Tfam_CCGGTGAAGATTGAGT-1	-12.9322	1.6877	8
Tfam_CCGGTGAAGTAAAGCT-1	-3.91543	4.16725	7
Tfam_CCGTAGGGTTAGTCGT-1	2.30878	2.41206	0
Tfam_CCTACGTTCCTCCACA-1	-3.48969	4.61187	7
Tfam_CCTCAACAGGAGGTTC-1	0.518827	2.1016	4
Tfam_CCTCAACCACTAACGT-1	2.80814	-4.50851	6
Tfam_CCTCAGTGTGCCGTTG-1	-2.07193	1.22406	4
Tfam_CCTCCTCCAACTTCTT-1	1.37908	-3.72632	6
Tfam_CCTCTAGGTCGGCACT-1	4.81598	-0.903861	1
Tfam_CCTCTAGGTGGTCAAG-1	2.05086	2.46951	0
Tfam_CCTTCAGTCGCTAATG-1	0.240649	1.96821	4
Tfam_CCTTGTGCAGACGATG-1	2.31421	-4.568	6
Tfam_CGAAGTTCACATGTTG-1	1.07401	-4.25872	6
Tfam_CGAAGTTCAGGACTAG-1	-0.752704	-3.08994	5
Tfam_CGATGGCTCCCAGGCA-1	1.54575	-4.26939	6
Tfam_CGCAGGTGTATCTCGA-1	2.69365	3.32526	0
Tfam_CGCCAGAAGGGACCAT-1	0.157598	1.01834	4
Tfam_CGCCAGACAAATGGTA-1	4.23042	-2.53691	1
Tfam_CGCCATTCAGGTGGAT-1	-2.90355	-7.14748	9
Tfam_CGCCATTCAGTTCTAG-1	3.93373	-2.75509	1
Tfam_CGGGTCAAGCCTCATA-1	-2.88416	-0.218514	2
Tfam_CGTAATGGTCCCTGAG-1	2.29513	3.28096	0
Tfam_CGTAGTAAGATTAGCA-1	-0.592329	-2.07352	5
Tfam_CGTCAAAAGAAGGCTC-1	4.97931	-1.92562	1
Tfam_CGTCCATCAACAGTGG-1	2.49605	2.98685	0
Tfam_CGTGAATTCGAGTGGA-1	1.75011	2.78969	0
Tfam_CGTGAATTCTACAGGT-1	-2.9278	4.7449	7
Tfam_CGTGATAGTAAGATTG-1	0.971487	-3.14748	6
Tfam_CTAACCCAGGGTACGT-1	0.928237	0.907167	3
Tfam_CTAACTTTCAAGGACG-1	5.2044	2.09809	0
Tfam_CTAACTTTCTACGCAA-1	2.08117	3.30095	0
Tfam_CTACATTAGTGCACTT-1	4.59522	-2.53013	4
Tfam_CTACCCAAGCAGAAAG-1	2.42191	-5.26668	6
Tfam_CTACCTGAGCGCTGAA-1	5.21095	2.44334	0
Tfam_CTACCTGCAAGCGATG-1	0.857654	1.71456	4
Tfam_CTACCTGCATCGTGGC-1	-2.35323	0.192452	2
Tfam_CTCACTGGTAACCCTA-1	0.238932	-0.840962	4
Tfam_CTCAGGGAGCACTTTG-1	1.18558	3.15171	0
Tfam_CTCAGGGGTTGGTAGG-1	2.7111	-4.95488	6
Tfam_CTCAGTCAGCCGTAAG-1	0.719989	2.33818	4
Tfam_CTCCAACCACTAACCA-1	4.69845	-1.46348	1
Tfam_CTCCAACGTGCCCAGT-1	2.68865	-4.73032	6
Tfam_CTCCCAACACATCCCT-1	4.67842	3.31074	0
Tfam_CTCCCTCTCGAGCCTG-1	0.229981	-0.489016	0
Tfam_CTCCGATCACGCGGTT-1	5.82134	-0.281325	0
Tfam_CTCCTTTTCCAGTTCC-1	-0.682864	-2.8336	5
Tfam_CTCGAGGAGCGTGAAC-1	4.78897	-1.4403	1
Tfam_CTCTCAGGTACCCGCA-1	0.113924	-3.16884	5
Tfam_CTGAATGCAACTGATC-1	-1.1702	-1.50189	4
Tfam_CTGAGGCCATATCGGT-1	2.56483	-5.29344	6
Tfam_CTGATCCTCTACGGGC-1	-13.0227	1.56495	8
Tfam_CTGCATCGTACTCCGG-1	-1.54583	1.96941	4
Tfam_CTGCCATGTTGGAGGT-1	3.6252	-3.33518	6
Tfam_CTGCCTAGTATTGAGA-1	2.02965	-4.80377	6
Tfam_CTGGCAGGTGTGATGG-1	-0.966364	1.63601	4
Tfam_CTGTACCCAAGCAATA-1	1.82264	2.69189	0
Tfam_CTGTGAACACGACAAG-1	0.40909	0.355589	0
Tfam_CTTAGGATCACCACAA-1	4.80264	-1.99485	1
Tfam_CTTCAATAGGAAGTAG-1	5.16201	-0.0627503	1
Tfam_CTTCCTTTCCAGGACC-1	2.27547	-4.33817	6
Tfam_CTTCGGTCACCATATG-1	4.2567	-0.44543	1
Tfam_CTTGATTCAGAGCTAG-1	2.33213	-2.95897	5
Tfam_CTTTCAACATTGTAGC-1	-3.1704	4.92796	7
Tfam_CTTTCGGTCGTCTAAG-1	3.63781	-1.40557	1
Tfam_GAAACCTTCGTAGAGG-1	-3.12325	0.627384	2
Tfam_GAAATGAAGGATTCAA-1	2.26331	-4.67808	6
Tfam_GAACACTGTCTTGCTC-1	4.31326	-1.28863	1
Tfam_GAAGCGAGTACGAGTG-1	0.527741	2.1019	4
Tfam_GAAGGGTTCAGAGTGG-1	-4.09155	2.67581	7
Tfam_GAAGTAAGTGTGTGGA-1	3.10623	-1.50624	1
Tfam_GAATCGTGTATTTCCT-1	-0.0346387	-3.21141	5
Tfam_GACAGCCTCCCGAGAC-1	0.0195411	-3.40299	5
Tfam_GACCAATGTGCCAAGA-1	4.16541	-1.57532	1
Tfam_GACCTTCCAATCAAGA-1	0.635155	2.10807	4
Tfam_GACTATGAGACTCTAC-1	0.193403	-0.51144	0
Tfam_GACTCTCGTTACGGAG-1	-12.4396	0.574726	8
Tfam_GAGACTTAGCTACAAA-1	-0.949007	-2.71897	5
Tfam_GAGACTTAGGTGCAGT-1	-0.317968	-2.47952	5
Tfam_GAGAGGTAGCACAAAT-1	-3.31666	4.93485	7
Tfam_GAGAGGTAGGTGGGTT-1	3.55226	-2.99853	1
Tfam_GAGAGGTGTGCTGTCG-1	0.222491	0.739063	3
Tfam_GAGAGGTTCCATTGCC-1	-2.16529	1.19735	4
Tfam_GAGATGGCACTCCTTG-1	-0.162359	0.591046	4
Tfam_GAGCTGCAGACAACTA-1	3.16694	-2.56317	1
Tfam_GAGCTGCTCTCCTGCA-1	1.83822	-3.90563	6
Tfam_GAGGCCTAGCGTCAGA-1	4.89203	-0.299844	1
Tfam_GAGGCCTGTCGTCTCT-1	1.29172	-3.85783	6
Tfam_GAGTCATAGCTTTCCC-1	-1.1845	1.83019	4
Tfam_GAGTCATGTACAGAAT-1	3.93286	-2.82431	1
Tfam_GAGTTACGTAGCTCGC-1	2.25228	3.60302	0
Tfam_GAGTTGTCAACCGCTG-1	3.91325	3.35985	0
Tfam_GAGTTTGCACCTGCGA-1	0.780094	2.39235	4
Tfam_GATCGTATCCAAGCAT-1	-3.9804	4.29431	7
Tfam_GATCGTATCGGAAGGT-1	-0.264559	-2.26872	5
Tfam_GATGAGGTCCTTATAC-1	0.983748	2.12448	4
Tfam_GATGATCAGGAATGTT-1	-1.18262	-2.19159	4
Tfam_GATGATCCAAGAAATC-1	0.309152	2.09867	4
Tfam_GATGCTAGTCTATGAC-1	0.624481	2.15513	4
Tfam_GATGCTAGTGAGTAAT-1	-2.72331	0.871455	2
Tfam_GATGCTAGTTAACAGA-1	-0.477018	2.38791	4
Tfam_GATGGAGTCATACGAC-1	0.617646	0.719566	0
Tfam_GATTCTTAGTTTGGCT-1	2.0545	-4.41453	6
Tfam_GATTCTTCAGAGAGGG-1	2.51895	-5.17816	6
Tfam_GATTTCTGTAAGTCAA-1	1.27318	-1.94412	6
Tfam_GCAACATTCTAGTCAG-1	-1.8449	1.798	4
Tfam_GCACATAAGGTGCCTC-1	-2.30658	1.23304	2
Tfam_GCACATAGTATAGGAT-1	0.628939	-3.10917	6
Tfam_GCACGTGGTGACTCGC-1	2.54346	-5.11427	6
Tfam_GCACGTGTCACGTCCT-1	3.15285	-4.98098	6
Tfam_GCACTAATCTAGACAC-1	-2.93512	0.877454	2
Tfam_GCAGCTGCATGACAAA-1	5.87162	-0.237537	0
Tfam_GCAGCTGGTGAGTTTC-1	-1.91298	3.97735	7
Tfam_GCAGTTAGTTTACGAC-1	5.13768	-2.10332	1
Tfam_GCATTAGAGTTAGTAG-1	5.10162	0.210958	1
Tfam_GCCAGCATCTGGGCCA-1	0.48512	0.199656	0
Tfam_GCCCAGACACAAATAG-1	2.29779	-5.06017	6
Tfam_GCCGATGGTGACCGTC-1	0.696384	2.14279	4
Tfam_GCCGATGTCGCGTTTC-1	-12.7767	0.386176	8
Tfam_GCCTGTTTCGGTGTTA-1	3.03957	-4.57432	6
Tfam_GCGAGAAAGCTCGACC-1	0.269042	-0.502868	0
Tfam_GCGGAAATCCGTGTAA-1	-2.19077	1.45469	2
Tfam_GCGGATCCACCAGGTC-1	3.41165	-4.74186	6
Tfam_GCTCAAACATGCGGTC-1	5.41428	-0.809502	1
Tfam_GCTCAAAGTCACAATC-1	-2.91578	1.0077	2
Tfam_GCTGAATTCGGAAGGT-1	-13.1057	1.51444	8
Tfam_GCTGGGTCACGCGTCA-1	1.75888	1.96423	0
Tfam_GCTTCACCAAGCTCTA-1	4.7233	-0.0855436	1
Tfam_GCTTGGGTCCGATGCG-1	-0.0115685	-2.73451	5
Tfam_GGAACCCTCGTTGTTT-1	-1.47052	3.44039	0
Tfam_GGAAGTGTCCGCCTAT-1	1.6975	2.60738	0
Tfam_GGAGAACCACGGATCC-1	2.04672	-4.64676	6
Tfam_GGAGATGGTTCATCTT-1	3.96561	-1.259	1
Tfam_GGAGGATCACAGCTTA-1	-2.23498	-0.302708	4
Tfam_GGAGGATCACGTAGAG-1	-3.92518	-1.05806	2
Tfam_GGAGGATTCATACGGT-1	4.44613	-0.164691	1
Tfam_GGAGGTAAGCTCATAC-1	1.34395	2.34102	0
Tfam_GGAGGTAAGCTCGCAC-1	2.61865	-4.81138	6
Tfam_GGCAGTCGTAGTGCGA-1	-2.36575	1.33909	2
Tfam_GGCAGTCTCGACGATT-1	5.51904	0.229703	0
Tfam_GGCTGTGTCTGGAGAG-1	0.15355	-0.7235	0
Tfam_GGGAAGTAGATGCTGG-1	2.65854	-4.50054	6
Tfam_GGGACCTTCTACGGGC-1	4.62385	-2.30433	1
Tfam_GGGAGATCATACCGTA-1	1.41059	2.7141	4
Tfam_GGGAGTAAGCCTGACC-1	-3.99117	1.93456	2
Tfam_GGGAGTAAGGCATCTT-1	-2.95524	-0.327463	2
Tfam_GGGCCATCATCCGATA-1	4.79144	0.872587	0
Tfam_GGGCTCACACAACCGC-1	-2.54425	-0.418231	2
Tfam_GGGTATTAGAATCTAG-1	-2.10581	1.20669	1
Tfam_GGGTTATGTCGTCATA-1	4.92864	-0.736981	1
Tfam_GGGTTATTCACATTGG-1	-2.18189	3.79982	7
Tfam_GGTAGAGGTCTCGGAC-1	3.17338	-4.71774	6
Tfam_GGTCTGGAGTGGCGAT-1	2.01929	-4.47223	6
Tfam_GGTCTGGCAAGTTCCA-1	1.30258	2.08822	4
Tfam_GGTGATTAGAGAGCCT-1	4.45539	-0.0583628	1
Tfam_GGTGGCTAGACTCCGC-1	0.573424	0.514231	0
Tfam_GGTGGCTAGGAACGTC-1	-1.53441	2.06141	4
Tfam_GGTGGCTAGTTGGGAC-1	0.0324078	2.66776	4
Tfam_GGTGTCGGTGCTGTCG-1	5.86561	-0.194486	0
Tfam_GGTTAACTCGAAGAAT-1	1.15374	2.42136	4
Tfam_GGTTGTATCAAAGGAT-1	0.45809	1.90322	4
Tfam_GTAACACCAGAGTCTT-1	-3.61656	-7.86174	9
Tfam_GTAAGTCCACACTTAG-1	4.70442	-0.0524268	1
Tfam_GTAAGTCGTGCATACT-1	2.98241	-5.25937	6
Tfam_GTAATGCAGGTTTACC-1	-3.26438	-7.45812	9
Tfam_GTACAACCACACGGTC-1	3.43214	-4.20582	6
Tfam_GTAGAGGAGGCTAAAT-1	-2.18203	0.721457	4
Tfam_GTAGAGGAGTTGGAAT-1	4.79657	-1.36592	1
Tfam_GTAGAGGTCTGGCTGG-1	3.44706	-4.34524	6
Tfam_GTAGATCAGGTTCCAT-1	4.39063	-0.254145	1
Tfam_GTAGATCCACGGTGCT-1	4.69556	-1.20275	1
Tfam_GTAGCTAAGGATGAGA-1	4.51759	-2.6949	1
Tfam_GTAGGAGCATGGCACC-1	2.03028	2.75403	0
Tfam_GTAGGAGGTCTACAAC-1	-1.9156	1.79784	4
Tfam_GTAGGTTTCGACACTA-1	1.88394	3.43523	0
Tfam_GTATTGGTCACATCAG-1	-1.43389	0.826897	4
Tfam_GTCATCCAGATCCCAT-1	-1.00733	-2.26113	5
Tfam_GTCATCCCATTAAAGG-1	-3.28576	1.16442	2
Tfam_GTCATGACACAACGCC-1	-2.57271	-0.631514	2
Tfam_GTCCCATAGTCGAATA-1	-12.8821	1.91694	8
Tfam_GTCCCATCAGCTTCGG-1	-1.74124	1.66446	4
Tfam_GTCCCATGTGCTGTCG-1	1.4597	2.41134	0
Tfam_GTCGAATCACGGAAGT-1	-0.603323	-1.56093	5
Tfam_GTCGTAAAGTGCTAGG-1	-1.13655	-1.4959	5
Tfam_GTCTAGATCCGCAAAT-1	4.39203	-0.224415	1
Tfam_GTCTGTCGTATCGCTA-1	1.81386	2.414	0
Tfam_GTGACGCAGTACAACA-1	0.196472	-1.24478	0
Tfam_GTGAGCCCATCTGGGC-1	-1.18819	-2.12524	5
Tfam_GTGAGGAAGTCATACC-1	1.45552	2.7331	0
Tfam_GTGAGGACAATACCCA-1	5.75396	-0.313339	0
Tfam_GTGAGGAGTCTGCATA-1	5.23977	-1.00447	1
Tfam_GTGAGTTGTACAATAG-1	5.42579	0.472543	0
Tfam_GTGCACGAGTCATCGT-1	3.40339	2.42791	0
Tfam_GTGCAGCAGGTCGTCC-1	4.88956	-1.28388	1
Tfam_GTGCAGCCAGGACGAT-1	-1.07123	0.769457	3
Tfam_GTGCGTGGTGCTGTCG-1	0.21006	-0.0924535	0
Tfam_GTGGAAGCAAACAGGC-1	5.29017	-1.54648	1
Tfam_GTGGGAACATGCAGGA-1	-0.150437	0.58949	4
Tfam_GTGTGATCAAACTCGT-1	4.73099	-0.307317	1
Tfam_GTGTGGCCAGATCCTA-1	0.42731	0.116083	4
Tfam_GTGTTAGAGGTCCTGC-1	-2.67476	-0.799409	2
Tfam_GTGTTCCGTCACCGAC-1	0.115221	-1.78624	0
Tfam_GTGTTCCTCCCGTGAG-1	-0.312243	2.59205	4
Tfam_GTGTTCCTCTTCGGTC-1	-0.639298	-2.9381	5
Tfam_GTTAGACGTACAGAAT-1	-3.50086	0.361871	2
Tfam_GTTAGACTCTAGCCAA-1	-2.19324	-0.408195	4
Tfam_GTTAGTGAGATTGATG-1	-0.273358	0.422065	4
Tfam_GTTAGTGAGCCTGCCA-1	-3.35648	-1.23859	2
Tfam_GTTAGTGCAGAGTTGG-1	-12.2665	0.917404	8
Tfam_GTTATGGGTTGGGAAC-1	5.46447	-1.04683	1
Tfam_GTTATGGTCCATATGG-1	5.84976	-0.195631	0
Tfam_GTTCCGTTCGGTAGAG-1	1.94179	2.69755	0
Tfam_GTTCTATCATCCGGTG-1	3.01139	-4.8503	6
Tfam_GTTGTAGTCCCAAGTA-1	-2.37453	-1.27545	2
Tfam_GTTGTCCTCGAGAACG-1	5.7747	-0.351724	0
Tfam_GTTGTGAAGCACCGAA-1	5.12865	-1.80418	1
Tfam_GTTTACTAGCGTATAA-1	0.166049	-2.80633	5
Tfam_GTTTACTTCGAGAGAC-1	5.13082	0.620796	0
Tfam_TAACCAGTCATGTCTT-1	-2.70191	0.0106224	2
Tfam_TAACTTCTCAAAGGTA-1	-2.4829	0.567605	2
Tfam_TAAGCACCATCCGAAT-1	5.13926	1.65059	0
Tfam_TAAGCCAAGAAGCGCT-1	-2.9424	0.48695	2
Tfam_TAAGCGTGTGTTGAGG-1	-0.79794	0.901468	4
Tfam_TAAGTCGCACGCAGTC-1	0.249523	1.01273	4
Tfam_TAAGTCGGTGTATCCA-1	0.549874	0.774401	4
Tfam_TACAGGTTCCTTCGAC-1	0.466203	0.57242	4
Tfam_TACATTCTCCTACACC-1	4.82132	-0.182311	1
Tfam_TACCCACGTAGTCGTT-1	5.47386	-0.252173	1
Tfam_TACCGAATCGTACCTC-1	1.60755	2.53938	0
Tfam_TACGCTCAGTACTGGG-1	-3.47027	-0.927513	2
Tfam_TACGTCCTCGTGGTAT-1	0.962539	-4.0444	6
Tfam_TACTTGTAGCGCGTTC-1	-1.06915	-2.64668	5
Tfam_TAGAGTCTCTGTCGCT-1	-1.69549	1.52776	4
Tfam_TAGGGTTTCGAAACAA-1	-2.82463	0.904443	2
Tfam_TAGGTACGTAGTCACT-1	-3.25119	3.36875	7
Tfam_TATCAGGCATTGTACG-1	2.55228	-4.63522	6
Tfam_TATCCTAAGGTGCATG-1	-3.51483	0.699588	2
Tfam_TATCGCCAGGCCCGTT-1	1.82184	2.49241	0
Tfam_TATCGCCAGGTAACTA-1	-0.91744	-2.86082	5
Tfam_TATCTGTCAAAGGGTC-1	3.16381	-4.69281	6
Tfam_TATGTTCTCGATACTG-1	3.29785	-4.41229	6
Tfam_TATTCCAGTACATTGC-1	5.22864	2.16303	0
Tfam_TATTGCTAGAAGTCAT-1	4.84524	-1.59015	1
Tfam_TATTTCGGTGACCGAA-1	-0.00456843	1.09982	4
Tfam_TCAAGACGTCATTCCC-1	3.21104	-3.27716	6
Tfam_TCAAGACGTGTCTCCT-1	-3.54536	-1.56499	2
Tfam_TCAAGTGAGTAAACTG-1	1.93823	2.92206	0
Tfam_TCACGCTTCATGGAGG-1	3.73295	-3.14085	6
Tfam_TCACGGGGTTCAGTAC-1	2.3922	1.86784	0
Tfam_TCACTATAGGCAGCTA-1	2.37364	2.91079	0
Tfam_TCAGCAAGTCTTGCGG-1	-0.801568	-1.77279	5
Tfam_TCAGCCTCAAGAGGCT-1	2.5295	-4.81889	6
Tfam_TCAGGGCAGGATCATA-1	-3.13115	3.33821	4
Tfam_TCAGGGCAGTTCCGGC-1	3.50506	-3.57687	6
Tfam_TCAGGGCGTGCTCCGA-1	4.86568	-0.0098494	1
Tfam_TCAGGGCGTGTAACGG-1	4.35282	1.25263	0
Tfam_TCAGTCCTCCGCTGTT-1	-2.9604	4.83247	7
Tfam_TCAGTGACAGTAACAA-1	4.78796	-2.33755	1
Tfam_TCAGTTTAGCCGCACT-1	1.47017	2.14723	0
Tfam_TCAGTTTCAGGTTCGC-1	0.0547192	0.938881	4
Tfam_TCATATCCAGAGCTAG-1	1.55762	-4.58923	6
Tfam_TCATCATAGGTAAACT-1	-0.364215	2.73417	4
Tfam_TCATTACCAATCAGCT-1	-3.36333	-1.33217	2
Tfam_TCATTACGTAGAGCTG-1	-1.44858	0.00444427	1
Tfam_TCATTTGGTGCTCTTC-1	-1.36212	-0.712985	5
Tfam_TCCACCAGTTGGTACT-1	4.95777	-1.50014	1
Tfam_TCCATGCTCTCCTACG-1	0.905369	2.47969	4
Tfam_TCCCACAAGATCGACG-1	0.501576	1.23692	4
Tfam_TCCCAGTTCTCTCGAC-1	0.251445	0.437008	4
Tfam_TCCCATGCAGTAACGG-1	-2.12615	3.51589	7
Tfam_TCCGGGAAGCTCGCAC-1	-3.92123	2.52341	7
Tfam_TCCGTGTCAATGTGGG-1	4.90663	-1.76425	1
Tfam_TCCGTGTTCTGTAAGC-1	-0.934226	0.912368	4
Tfam_TCCTAATAGTCACAGG-1	0.269293	0.361133	4
Tfam_TCCTAATTCGCTAGCG-1	2.4001	-4.62575	6
Tfam_TCCTCGATCGTGCATA-1	-3.5409	3.31735	7
Tfam_TCCTCTTAGGAGCAAA-1	0.372544	-0.0861274	0
Tfam_TCGAAGTCACGTTGGC-1	5.30021	-0.463303	1
Tfam_TCGACCTGTTGAAGTA-1	0.829366	2.26608	4
Tfam_TCGATTTGTGACTGTT-1	-0.380931	0.892465	4
Tfam_TCGCACTTCCGTGTCT-1	-3.07914	1.01115	2
Tfam_TCGGATAGTAGCGTAG-1	-0.849785	-2.75153	4
Tfam_TCGGGACGTTGTTGTG-1	1.92595	2.42561	0
Tfam_TCGGGTGAGGAAAGAC-1	3.50445	-2.94105	1
Tfam_TCGGGTGCACCATAAC-1	-1.08253	0.713584	4
Tfam_TCGTCCATCCTTCACG-1	0.376419	-0.711914	0
Tfam_TCTACATAGGGTTTCT-1	0.134531	-1.10875	0
Tfam_TCTACATCAGGGCTTC-1	2.1533	3.35423	0
Tfam_TCTATACAGTAGGATT-1	-0.945095	-1.63337	5
Tfam_TCTCACGTCCGCTGTT-1	0.18634	-1.01844	0
Tfam_TCTCCGACAGGACAGT-1	0.708457	2.17563	4
Tfam_TCTCTGGGTAGCGTCC-1	0.798898	0.849001	4
Tfam_TCTGCCAGTGGGCTTC-1	-0.34048	1.69545	4
Tfam_TCTGGCTGTTACTCAG-1	2.12354	3.38205	0
Tfam_TCTTAGTTCTCCGAGG-1	5.65045	0.0378242	0
Tfam_TCTTTGAGTGAATGAT-1	-4.0808	1.43198	2
Tfam_TGAACGTCAATACCTG-1	0.971995	-3.45341	6
Tfam_TGAATCGCAAGCGCTC-1	-3.90673	3.89036	7
Tfam_TGAATGCAGTGCAGCA-1	4.60232	0.259847	1
Tfam_TGAATGCGTAGTGGCA-1	1.69142	2.63036	4
Tfam_TGACCCTTCACCACAA-1	-3.46772	0.51439	2
Tfam_TGACTCCTCTTCGGAA-1	-3.67521	4.51451	7
Tfam_TGAGACTTCAAGGTGG-1	-1.95211	3.77691	7
Tfam_TGAGCATTCCTTCTTC-1	-3.2634	1.26003	2
Tfam_TGATGCAGTCATCACA-1	0.519965	0.308142	6
Tfam_TGATGCAGTGTCATCA-1	5.1498	0.242899	1
Tfam_TGATGGTGTGCCCAGT-1	-1.31369	0.620939	4
Tfam_TGATTCTTCAAACTGC-1	0.462371	0.887198	4
Tfam_TGCAGATAGTGCAAAT-1	0.124747	-2.87018	5
Tfam_TGCAGATCACGTTGGC-1	-0.336086	-1.77525	5
Tfam_TGCATCCCAAGTGCTT-1	1.05624	2.44554	4
Tfam_TGCATCCTCCACGGAC-1	5.45781	0.603604	0
Tfam_TGCATGAAGAATAGTC-1	2.02408	2.46893	0
Tfam_TGCCGAGAGATGTTGA-1	5.77424	-0.158215	0
Tfam_TGCTGAAAGTACAGAT-1	2.82849	-5.20015	6
Tfam_TGGAGGAAGCACTCCG-1	-2.87542	1.06603	2
Tfam_TGGATCAAGGTTCCGC-1	-2.11334	-0.117115	4
Tfam_TGGATCAGTTAAGAAC-1	-1.97691	-0.111002	4
Tfam_TGGATGTGTGACTATC-1	-0.397177	2.40551	4
Tfam_TGGCGTGTCTGCTGAA-1	4.68966	0.213552	1
Tfam_TGGGATTAGGCTCTCG-1	5.59279	0.368864	0
Tfam_TGGGTTAAGTGAGGTC-1	-3.72206	2.41754	7
Tfam_TGGTTAGGTCCTTTGC-1	3.03915	-2.96657	1
Tfam_TGTAAGCAGTAAATGC-1	4.86996	-0.739648	1
Tfam_TGTAAGCCAAGAGAGA-1	2.80201	-4.78382	6
Tfam_TGTAGACGTCGCAGTC-1	0.349925	1.39582	4
Tfam_TGTAGACGTCGTGATT-1	-3.31003	3.48484	7
Tfam_TGTAGACGTGGGAGAG-1	5.36064	-1.57041	1
Tfam_TGTCAGACAAGGTCTT-1	-13.0514	1.29492	8
Tfam_TGTCAGAGTTTGGAGG-1	-12.8766	0.994198	8
Tfam_TGTCCCATCGAGAATA-1	1.06167	2.15498	4
Tfam_TGTCCCATCGTAGAGG-1	-12.9445	1.59017	8
Tfam_TGTGAGTCATCTTCGC-1	-3.7018	4.89618	7
Tfam_TGTGGCGAGTCTGCAT-1	3.35824	-4.76051	6
Tfam_TGTTACTAGCATTGAA-1	5.32697	-0.0905233	1
Tfam_TGTTCATAGAAACCCG-1	-1.1158	0.994888	4
Tfam_TGTTCCGCATGGGCAA-1	-0.98721	-1.89553	5
Tfam_TGTTCTAAGTTGCGCC-1	-1.83082	2.39534	4
Tfam_TTACCATAGAGCTGAC-1	4.97244	-2.15163	1
Tfam_TTACCATCAGTCCGTG-1	3.94263	-1.02254	1
Tfam_TTACCATGTGACAGCA-1	3.19308	-4.95376	6
Tfam_TTACCATGTTGCCTAA-1	0.514729	1.91674	4
Tfam_TTACGTTTCTGCGTCT-1	-3.81521	0.873796	2
Tfam_TTATTGCAGGTTATAG-1	-13.0235	1.19003	8
Tfam_TTATTGCTCGTCAGAT-1	4.85663	-0.240159	1
Tfam_TTCACGCAGTCATCGT-1	3.78249	-2.59567	1
Tfam_TTCACGCAGTGGAATT-1	0.527509	1.68655	4
Tfam_TTCCACGGTAGCTTGT-1	1.65673	2.6719	0
Tfam_TTCCTCTGTGCATGAG-1	5.28056	-2.05399	1
Tfam_TTCGCTGGTTCTGAGT-1	4.72102	-1.50096	1
Tfam_TTCGGTCTCAATCTTC-1	1.83813	-4.31664	6
Tfam_TTCTAACTCAGACCCG-1	-3.21344	-1.60273	2
Tfam_TTCTAGTGTTAACAGA-1	1.92697	3.32377	0
Tfam_TTCTGTACATGATGCT-1	2.43135	-4.51327	6
Tfam_TTGAACGGTAGGAAAG-1	4.73309	-0.952075	1
Tfam_TTGACCCAGACGGATC-1	1.64874	3.38355	0
Tfam_TTGACCCCAAAGCTCT-1	2.86464	-4.78795	6
Tfam_TTGACCCCAGCCCAGT-1	3.77061	-2.72429	1
Tfam_TTGCCTGAGACATATG-1	4.34111	0.349686	2
Tfam_TTGCCTGAGGCACGAT-1	-1.9452	0.758645	2
Tfam_TTGCCTGCAGATGCGA-1	5.64786	-0.160751	0
Tfam_TTGGATGGTGCGTGCT-1	-1.32336	-0.272918	4
Tfam_TTGGGCGTCACCTTAT-1	2.32991	-4.40858	6
Tfam_TTGGGTAAGGTTTGAA-1	-0.851588	-2.9984	5
Tfam_TTGTGGATCAAGCCCG-1	1.90274	2.61308	0
Tfam_TTGTGTTGTTCGCGTG-1	0.903173	2.5059	4
Tfam_TTGTTGTCAACATCGT-1	4.91532	-0.183077	1
Tfam_TTGTTGTTCTTCTAAC-1	-0.486132	2.59321	4
Tfam_TTGTTTGTCCCTTTGG-1	-1.16112	1.40533	4
Tfam_TTTAGTCAGGACGCTA-1	0.338983	0.610814	4
Tfam_TTTCCTCCAGAGTGAC-1	-13.2195	1.72373	8
Tfam_TTTCGATAGATGTTCC-1	0.399536	2.08458	4
Tfam_TTTGACTAGAATTCAG-1	-1.42989	1.13523	4
Tfam_TTTGATCAGTGGATAT-1	4.80756	0.00999322	1
Tfam_TTTGATCGTAGCTGCC-1	-0.835717	-3.02314	5
Tfam_TTTGGAGAGGTTACCT-1	2.06701	-4.37847	6
Tfam_TTTGGAGCAAATGAAC-1	-1.2903	1.20924	4
Tfam_TTTGGTTGTTTATGCG-1	3.35542	-4.71637	6
Tfam_TTTGTTGAGTTAGTAG-1	2.13241	2.52139	0
Tfam_TTTGTTGGTCTACATG-1	0.788639	1.94864	4
Trx2_AAACGAAAGAGTGAAG-1	3.85265	-1.14492	1
Trx2_AAAGTGATCTGCGGCA-1	-0.164884	1.49579	4
Trx2_AAATGGACATGACTTG-1	-4.26187	0.312562	2
Trx2_AAATGGATCCCAAGTA-1	-1.4516	1.1143	4
Trx2_AACAAAGCAACAGCTT-1	-2.94116	-0.882258	2
Trx2_AACAACCTCTAGCAAC-1	-2.99157	0.618754	2
Trx2_AACACACAGAGGCTGT-1	3.75952	1.8829	0
Trx2_AACACACCATACCAGT-1	-1.75063	1.52098	4
Trx2_AACCAACCATGGCGCT-1	-0.414681	0.119163	3
Trx2_AACCAACGTGCCAAGA-1	2.57791	-3.30013	6
Trx2_AACCCAAAGCGATTCT-1	4.74871	3.26087	0
Trx2_AACCCAAAGCGTCAGA-1	-3.34752	4.77083	7
Trx2_AACGGGATCACGATAC-1	0.810917	-2.71691	5
Trx2_AACGGGATCCACACCT-1	-3.30618	-1.39567	2
Trx2_AACTTCTCACAAGTGG-1	-1.20659	1.15266	4
Trx2_AAGACAACACGTGTGC-1	-3.92317	3.47343	7
Trx2_AAGATAGAGGACTTCT-1	4.82055	-1.76143	1
Trx2_AAGATAGTCTCATTTG-1	0.215636	-2.36501	3
Trx2_AAGCATCAGTTGCATC-1	-0.95722	1.59922	4
Trx2_AAGCATCCAATGCTCA-1	-1.55149	2.78809	7
Trx2_AAGCATCTCCTATTGT-1	-4.61113	0.00940027	2
Trx2_AAGCGAGTCAAAGCCT-1	-2.24731	-1.19466	4
Trx2_AAGGAATGTGGAAATT-1	-3.12312	-1.29915	2
Trx2_AAGTCGTAGGATACGC-1	1.02636	-1.19117	3
Trx2_AATCACGGTGGCGCTT-1	3.70528	-3.25956	6
Trx2_AATCGACGTACTGCCG-1	-0.765526	-3.11361	5
Trx2_AATCGACTCATGGTAC-1	-2.56442	-0.888644	2
Trx2_AATCGTGAGGCGATAC-1	-4.17368	0.310773	2
Trx2_AATGACCTCCTCACTG-1	1.36473	-2.73208	5
Trx2_AATGGAAGTATGGTTC-1	-2.74928	4.44016	7
Trx2_AATGGCTAGAAGCCTG-1	-1.04716	1.48283	4
Trx2_AATGGCTGTGCAATAA-1	-0.27063	-2.12761	5
Trx2_ACAAGCTTCTCTTGCG-1	-4.45033	3.3245	7
Trx2_ACACAGTCAAGGCCTC-1	-0.196946	-2.28847	5
Trx2_ACACGCGGTTGCGGCT-1	-2.30883	1.01874	2
Trx2_ACACGCGTCCGGTTCT-1	-4.45915	0.0128308	2
Trx2_ACAGCCGGTACTTGTG-1	-2.77074	-0.72115	2
Trx2_ACATTTCAGATGGCGT-1	-4.14124	3.37867	7
Trx2_ACATTTCCACATCATG-1	3.28713	3.07155	0
Trx2_ACCAAACGTTGGTGTT-1	-4.01364	1.51027	2
Trx2_ACCAACAGTGTCTTAG-1	-1.81334	1.10699	4
Trx2_ACCACAAAGTATGATG-1	-3.61563	1.18899	2
Trx2_ACGATGTTCTCACGAA-1	1.9573	-2.57731	6
Trx2_ACGCACGAGGTTAAAC-1	-4.30101	3.37935	7
Trx2_ACGGTTACAAGTGATA-1	-3.36811	1.5216	2
Trx2_ACGTAACTCTACTATC-1	2.30004	-5.12244	6
Trx2_ACTATCTGTCGAAACG-1	0.648343	-2.91757	6
Trx2_ACTCCCAGTCCCACGA-1	-4.3605	3.56989	7
Trx2_ACTGATGCATCTCAAG-1	0.108922	2.43115	4
Trx2_ACTGCAAAGCTGAGCA-1	-0.517759	-2.91343	5
Trx2_ACTTAGGCAAAGACTA-1	-4.37753	-0.778742	2
Trx2_ACTTAGGCATACATCG-1	4.65278	3.51476	0
Trx2_ACTTCGCCACACACTA-1	0.332202	0.716779	3
Trx2_ACTTCGCCAGAGCTAG-1	-3.04797	-0.886575	2
Trx2_ACTTTCAAGTTGCCCG-1	4.82754	-2.3052	1
Trx2_ACTTTCACAACCGGAA-1	-3.47853	1.52487	2
Trx2_ACTTTCAGTGAGCGAT-1	-13.1041	1.0217	8
Trx2_ACTTTGTTCCAATCCC-1	3.21254	-4.19256	6
Trx2_AGAAGCGAGGCGCTTC-1	-0.148592	0.0452249	3
Trx2_AGAAGCGTCAGGTAAA-1	-1.10588	-0.447583	5
Trx2_AGACAAAGTACTCCCT-1	3.49343	2.88421	0
Trx2_AGACTCATCTCGTCGT-1	1.18804	-2.12206	5
Trx2_AGAGCCCTCATGAGGG-1	-3.10674	-0.322949	2
Trx2_AGAGCCCTCGTCTCAC-1	-0.574578	-2.91675	5
Trx2_AGATAGACACTCATAG-1	-1.19482	1.94019	4
Trx2_AGATCGTAGAAACCAT-1	-1.64161	1.34447	4
Trx2_AGATGAACAGGTTTAC-1	-0.169979	0.387747	4
Trx2_AGATGAATCGCCTCTA-1	-0.253326	-2.87802	5
Trx2_AGCATCATCTCGACCT-1	0.318266	-1.37412	4
Trx2_AGCCAATAGGAACGTC-1	-4.63991	-0.057844	2
Trx2_AGCCACGCAATGGCAG-1	-2.45074	-1.02506	2
Trx2_AGCCAGCTCTGACGCG-1	-4.39397	3.22013	7
Trx2_AGCGCTGAGCATCGAG-1	2.68378	2.8827	0
Trx2_AGCGCTGAGTTCACTG-1	2.93181	-2.24372	1
Trx2_AGGAATAAGCTCGCAC-1	-3.6268	4.96216	7
Trx2_AGGAATAAGGATTTAG-1	-0.39614	-2.97308	5
Trx2_AGGAATAGTGGCGTAA-1	-3.25864	5.05323	7
Trx2_AGGACGAGTTTGCCGG-1	-1.94671	-0.187762	5
Trx2_AGGACTTAGTATTCCG-1	-3.73356	4.61283	7
Trx2_AGGCTGCAGTGGTTAA-1	4.07146	-1.81849	1
Trx2_AGGCTGCTCCGCAACG-1	-3.85643	-0.468593	2
Trx2_AGGGTCCAGTGTTCCA-1	1.65974	-4.50984	6
Trx2_AGGGTGAGTGAATTGA-1	0.193619	1.40465	3
Trx2_AGGGTGATCCCGTAAA-1	-1.47891	0.693277	4
Trx2_AGGTAGGCAACCAACT-1	4.33195	2.04791	0
Trx2_AGGTAGGTCTTAGCCC-1	1.75006	1.90546	2
Trx2_AGGTCATTCCATCACC-1	-0.745245	2.09762	4
Trx2_AGGTTACAGATACTGA-1	1.83947	1.82008	0
Trx2_AGGTTACAGGTCACTT-1	-0.276071	0.433934	4
Trx2_AGGTTACGTGTCATGT-1	1.79081	-4.3282	6
Trx2_AGTAGCTGTACTGCGC-1	-4.08422	3.06081	7
Trx2_AGTAGTCAGGTCGAGT-1	2.13035	-2.68515	5
Trx2_AGTCAACGTCCAAAGG-1	-0.0556383	2.56196	4
Trx2_AGTCAACTCTAGTGAC-1	1.41216	1.55842	0
Trx2_AGTGCCGGTCTGCCTT-1	2.2282	3.08167	0
Trx2_AGTGCCGGTGCCTATA-1	1.18061	-3.17238	6
Trx2_AGTGCCGTCCAACTAG-1	-0.966255	-0.834582	5
Trx2_AGTTCCCAGAGAAGGT-1	2.00513	-4.65426	6
Trx2_AGTTCGACATCAGTGT-1	-3.31267	1.30159	2
Trx2_ATACCGACAGCGAACA-1	-0.255606	0.0281097	3
Trx2_ATAGGCTGTAGTAAGT-1	-3.60077	4.66973	7
Trx2_ATATCCTCACATGGTT-1	3.91235	2.69602	0
Trx2_ATATCCTGTCTGCGCA-1	-0.108172	0.561508	4
Trx2_ATCACAGCATAGCACT-1	-3.34551	0.690655	2
Trx2_ATCACGAGTACTGCCG-1	-4.35386	0.302304	2
Trx2_ATCAGGTAGGAGAATG-1	4.23431	3.16266	0
Trx2_ATCCACCCAGGTGGAT-1	-1.49643	2.35851	4
Trx2_ATCCGTCGTGCTCGTG-1	-4.28339	3.34833	7
Trx2_ATCCTATCAATGCAGG-1	-1.03415	1.17145	4
Trx2_ATCGCCTAGCAGGCTA-1	-3.67291	0.697986	2
Trx2_ATCGTAGCAGGAGGAG-1	0.0146349	1.98466	4
Trx2_ATGAAAGTCAGAGCGA-1	-4.20866	0.427187	2
Trx2_ATGACCAGTGTAGCAG-1	-2.47593	0.624136	2
Trx2_ATGAGGGGTTTCTATC-1	-4.21069	-0.00963745	2
Trx2_ATGAGGGTCGACGCTG-1	-2.79842	-0.326985	2
Trx2_ATGAGTCAGGGATCTG-1	0.492778	-1.1059	3
Trx2_ATGAGTCCACGTACAT-1	-3.49574	5.00596	7
Trx2_ATGAGTCTCTGGGATT-1	-0.0403552	-2.87564	5
Trx2_ATGATCGTCTGGAGAG-1	1.19764	-0.806829	3
Trx2_ATGGTTGTCTAGACCA-1	-3.78389	-1.40829	2
Trx2_ATTACCTCAACCAACT-1	-0.616607	0.145575	5
Trx2_ATTACTCCATGAAAGT-1	1.43834	-3.97019	6
Trx2_ATTCCCGGTTCCGCGA-1	0.0262472	-3.24586	5
Trx2_ATTCCTAGTGTTACTG-1	3.57046	2.20487	0
Trx2_ATTCCTAGTTCAACGT-1	0.966645	3.00068	0
Trx2_ATTCGTTCACTGCGAC-1	3.04809	0.303106	1
Trx2_ATTCTTGCACTGTCGG-1	-4.48437	-0.316467	2
Trx2_ATTGTTCTCATGAAAG-1	-0.231444	2.50599	4
Trx2_ATTTACCGTTTCGTGA-1	-0.122051	-3.21256	5
Trx2_ATTTCTGCATGACAGG-1	1.32498	-2.51473	5
Trx2_CAAAGAAAGGCAGGGA-1	-3.93395	1.0306	2
Trx2_CAACAGTGTGTCATGT-1	-12.9589	1.29166	8
Trx2_CAACAGTTCTGTCTCG-1	-3.5891	4.94886	7
Trx2_CAACCTCGTTACACAC-1	4.682	3.42824	0
Trx2_CAACGGCCAGATTCGT-1	-2.57411	0.000559594	2
Trx2_CAACGGCTCCATGAGT-1	-1.2538	2.58985	4
Trx2_CAATCGAGTTTCCAAG-1	-0.486377	0.261075	4
Trx2_CAATTTCGTAGGACCA-1	4.79144	-2.08612	1
Trx2_CACAACACAGCATTGT-1	2.55685	-5.51905	6
Trx2_CACATGATCGAACCTA-1	-3.81907	0.14581	2
Trx2_CACCAAACAGAATGTA-1	4.76171	1.42864	0
Trx2_CACCGTTCAAGTCCAT-1	2.88909	-5.40588	6
Trx2_CACCGTTCACTTCCTG-1	-12.5724	0.661885	8
Trx2_CACCGTTGTAGCTGAG-1	3.94227	-0.733654	1
Trx2_CACCGTTGTGGCTGAA-1	-3.83086	1.37029	2
Trx2_CACGTTCAGCTGAAAT-1	4.25304	1.9327	0
Trx2_CACGTTCAGTATTCCG-1	-3.47285	-1.61124	2
Trx2_CACTAAGAGGGTACAC-1	-3.9148	2.59406	7
Trx2_CACTGAACAACAGCCC-1	0.200541	-3.37237	5
Trx2_CACTGGGCACCAGCTG-1	-4.11361	2.7641	2
Trx2_CACTTCGAGGATCATA-1	-3.77288	0.219918	2
Trx2_CACTTCGGTTGCATTG-1	3.48263	2.98543	0
Trx2_CAGAGCCTCAGGAAAT-1	-1.2038	1.18778	4
Trx2_CAGATTGTCATATGGC-1	1.54106	-3.4427	6
Trx2_CAGCAGCGTTCGTAAC-1	-12.249	1.14994	8
Trx2_CAGGCCAAGTGGTGGT-1	-2.95702	-1.10489	2
Trx2_CAGGGCTTCATCTATC-1	-0.827667	0.486324	4
Trx2_CAGGTATTCGACATCA-1	1.06622	-2.96369	1
Trx2_CAGTGCGAGAGTGAAG-1	-2.9361	-0.393775	2
Trx2_CAGTTAGGTGCACGCT-1	2.51639	-3.07431	5
Trx2_CAGTTCCGTGGCAACA-1	-1.33787	0.94377	4
Trx2_CATAAGCGTCAAATCC-1	-2.89618	-0.189009	2
Trx2_CATACCCCAGGTCTCG-1	1.72644	-2.2394	5
Trx2_CATCAAGAGTGAATAC-1	-3.2125	-0.604003	2
Trx2_CATCCACCAGCACAAG-1	-4.38023	0.622408	2
Trx2_CATCCCAAGCGACATG-1	4.53034	-0.794063	1
Trx2_CATCGTCCACGCAAAG-1	-3.27918	4.74567	7
Trx2_CATGCCTAGGCATGCA-1	-2.10884	0.797673	2
Trx2_CATGCCTGTCCAGGTC-1	-12.2809	1.27152	8
Trx2_CATGCGGAGTGATGGC-1	-4.14219	-0.497589	2
Trx2_CATGGATTCCCGAGAC-1	-1.44131	1.32159	4
Trx2_CATTCTAAGGGCCCTT-1	-3.31751	-1.56617	2
Trx2_CATTCTACATCCGAGC-1	0.467716	0.13493	4
Trx2_CATTGCCTCAACCGAT-1	-3.9858	1.19135	2
Trx2_CCAAGCGCATGTTACG-1	3.7132	2.89441	0
Trx2_CCAATGACAGTCGGAA-1	5.43531	-0.0113703	0
Trx2_CCAATGATCAGCTTCC-1	-1.86311	1.94444	4
Trx2_CCAATTTTCTCCTGTG-1	1.06715	-4.02426	6
Trx2_CCAATTTTCTTTCTAG-1	-2.59378	0.480227	2
Trx2_CCACCATCAACCCTCT-1	-3.66659	2.80451	7
Trx2_CCACCATGTATGGAAT-1	4.95476	-1.07355	1
Trx2_CCACCATGTCAATCTG-1	-3.62217	1.4295	2
Trx2_CCACTTGTCTACTCAT-1	-4.56966	0.0423485	2
Trx2_CCATCACCAAGTGGGT-1	1.55622	-4.0649	6
Trx2_CCCAACTAGCCTATCA-1	0.284704	-2.63309	5
Trx2_CCCGAAGGTCGTTATG-1	-0.77685	0.445287	4
Trx2_CCCGGAATCCGTGTGG-1	-2.90024	0.0514344	2
Trx2_CCCTCAAAGTATTCCG-1	-0.219155	-2.01728	5
Trx2_CCCTCTCAGCATTTCG-1	4.97273	-2.0445	1
Trx2_CCCTGATCAAGAGTGC-1	-1.41773	2.04508	4
Trx2_CCGGACATCCAAGGGA-1	-3.09699	2.46713	7
Trx2_CCGGTGAAGGAAAGTG-1	-1.63116	2.60618	4
Trx2_CCTAACCCAGAGACTG-1	-0.839404	-0.0198823	4
Trx2_CCTCACACATGACTCA-1	-1.71658	2.45451	4
Trx2_CCTCAGTTCTGCCTGT-1	0.36732	-0.960002	3
Trx2_CCTCCAACAGATTTCG-1	0.218456	0.187352	4
Trx2_CCTCTCCTCTCTGACC-1	-4.43363	-0.178394	2
Trx2_CGAAGGACATATACCG-1	-12.2588	1.22507	8
Trx2_CGAGAAGAGGGTCACA-1	-3.21501	0.916784	2
Trx2_CGAGAAGGTGTAAACA-1	0.28616	-3.09695	5
Trx2_CGAGAAGGTTATGTCG-1	-3.02741	-0.0564003	2
Trx2_CGAGGCTTCGCCATAA-1	-2.47802	-0.887155	2
Trx2_CGAGTGCCATCACGGC-1	-4.16588	0.447338	2
Trx2_CGAGTTAGTTGCCGAC-1	-4.1813	3.13165	7
Trx2_CGAGTTATCGGCACTG-1	3.41025	-3.69956	6
Trx2_CGATGGCCAAGTATCC-1	-0.970178	2.003	4
Trx2_CGCATGGTCCGTGTCT-1	-3.93534	1.84433	2
Trx2_CGGACACGTTATGTCG-1	-3.74997	2.58064	7
Trx2_CGGGACTTCGCGTTTC-1	1.15142	-1.97197	5
Trx2_CGGGCATCAAATGAGT-1	-1.65883	2.0395	4
Trx2_CGGTCAGAGTGGCAGT-1	3.56808	-1.8243	1
Trx2_CGGTCAGGTTAAGGAT-1	2.92063	-0.573044	1
Trx2_CGTAATGGTCCTGAAT-1	-3.48767	3.64326	7
Trx2_CGTGCTTCATCACAGT-1	-0.655909	2.2671	4
Trx2_CGTGCTTTCCTCTAAT-1	-4.24237	3.2199	7
Trx2_CGTGTCTGTCCTACGG-1	5.03723	0.482906	0
Trx2_CGTTAGAAGTCATGGG-1	4.21322	-1.07671	1
Trx2_CTAAGTGCATGTGCTA-1	-0.723786	0.0222699	4
Trx2_CTAAGTGGTTCGAGCC-1	-4.05839	0.850984	2
Trx2_CTACCTGGTAACGCGA-1	-0.993813	-1.74088	5
Trx2_CTACTATTCGTAGGGA-1	3.18823	-4.81284	6
Trx2_CTAGACATCTCCAATT-1	0.341204	0.368416	4
Trx2_CTAGGTAGTATGTCCA-1	-1.36163	0.933111	4
Trx2_CTATCTACAGTCGTTA-1	-3.59462	4.80233	7
Trx2_CTCAGAACACTACGGC-1	-2.75219	0.222557	2
Trx2_CTCAGAAGTATGTCAC-1	3.95899	2.94013	0
Trx2_CTCAGTCTCAAGTTGC-1	-0.569226	-2.64635	6
Trx2_CTCATCGGTGCATCTA-1	-12.2167	1.27587	8
Trx2_CTCCGATTCAACTGGT-1	5.15609	0.70184	0
Trx2_CTCCTTTGTTGTGTTG-1	-0.656595	1.33415	4
Trx2_CTCTGGTTCACCTACC-1	0.0907243	2.61829	4
Trx2_CTGATCCCATAGAATG-1	-4.14734	0.602305	2
Trx2_CTGCATCTCGTGCATA-1	-3.73279	4.35014	7
Trx2_CTGCTCAGTTAAGGAT-1	-1.53818	1.12637	4
Trx2_CTGGACGAGGGTCAAC-1	-1.36955	0.687289	4
Trx2_CTGGTCTCACCTGATA-1	-0.744501	-2.96764	5
Trx2_CTGGTCTGTCCAAATC-1	-2.48655	4.5258	7
Trx2_CTGTGAACAATCCTTT-1	-4.67762	0.138268	2
Trx2_CTTACCGAGCTTAGTC-1	-3.02384	0.287369	2
Trx2_CTTAGGAGTTTGTTGG-1	-1.64759	2.75496	7
Trx2_CTTCAATAGCAGTACG-1	-0.170961	0.484648	4
Trx2_CTTCGGTTCAGCTTCC-1	-1.30419	1.54255	4
Trx2_CTTCTAACATGACAGG-1	1.21752	-2.71507	6
Trx2_GAAACCTAGAGTCGAC-1	-1.4851	2.19055	4
Trx2_GAAGGACTCAGTGTCA-1	-1.64489	2.93654	7
Trx2_GAAGGGTAGACTTGTC-1	-4.28521	3.24296	7
Trx2_GAATCACCACTCCACT-1	-3.67111	0.591698	2
Trx2_GACATCAAGGCCACTC-1	-3.16274	-1.43921	2
Trx2_GACCAATGTAGCTTTG-1	-0.127364	-0.192074	3
Trx2_GACGCTGAGATGGTAT-1	-0.37277	-0.400688	4
Trx2_GACGCTGCAATGTCAC-1	-0.201956	-2.98522	5
Trx2_GACGTTATCTGATTCT-1	-3.65395	-0.0517652	2
Trx2_GACTATGAGCATTGTC-1	-3.98474	1.10731	2
Trx2_GACTCAAAGGTTGGAC-1	-3.70168	-7.87887	9
Trx2_GACTCAACAGCTGTAT-1	2.03161	3.13223	0
Trx2_GAGAAATCAATTTCGG-1	-2.75554	0.192192	2
Trx2_GAGACTTGTAGTTCCA-1	2.09669	-3.08698	5
Trx2_GAGATGGAGCATCAAA-1	-0.204441	2.44352	4
Trx2_GAGCTGCAGATCCAAA-1	-3.42132	1.03875	2
Trx2_GAGGCCTCAATCCTTT-1	0.168166	0.714434	4
Trx2_GAGGGTACAGAGTTGG-1	2.73754	-5.50056	6
Trx2_GAGTGTTTCGCCGAAC-1	-4.14305	0.744386	2
Trx2_GAGTTACGTTACCCTC-1	0.29529	-2.31963	5
Trx2_GATAGCTCATATGAAG-1	0.00021377	-2.94143	5
Trx2_GATCACAGTCGTTATG-1	0.728333	-0.538426	3
Trx2_GATCGTAAGAGCGACT-1	-3.09143	1.31612	2
Trx2_GATGCTATCGCTTGAA-1	-3.47905	3.71537	7
Trx2_GATGGAGAGTATGAGT-1	-3.99235	-1.12453	2
Trx2_GATTCGAAGAGCTGCA-1	-3.76202	-1.21483	2
Trx2_GATTGGTCACACAGCC-1	4.21779	-1.14467	1
Trx2_GCAACATTCGGTAACT-1	-1.17615	1.96823	4
Trx2_GCACTAATCCAAGAGG-1	-4.01041	2.66574	7
Trx2_GCAGCCACAGGTAGTG-1	-12.2849	1.17627	8
Trx2_GCAGGCTGTATCTTCT-1	-0.191279	-3.25439	5
Trx2_GCAGTTACACTGGATT-1	-2.78253	4.49954	7
Trx2_GCAGTTATCTTTCTAG-1	4.17319	2.60829	0
Trx2_GCATGATCATCGCTAA-1	0.427005	2.81739	4
Trx2_GCCAGCATCTGAATGC-1	-12.7455	0.697189	8
Trx2_GCCATGGCAGCAGTCC-1	-0.802828	-2.62968	5
Trx2_GCCATTCCAAGAGTTA-1	1.90427	-1.85885	3
Trx2_GCCATTCTCTGACGCG-1	-12.3001	1.2954	8
Trx2_GCCCAGAAGGGTACGT-1	-0.768232	1.94553	4
Trx2_GCCCAGAGTCGTAATC-1	-0.624082	0.560996	4
Trx2_GCGAGAAGTCTGTGCG-1	2.41239	-2.43537	5
Trx2_GCGATCGAGAAGCTCG-1	-0.255575	2.1314	4
Trx2_GCGATCGCAAGGCTTT-1	1.47281	-4.16022	6
Trx2_GCGGAAAAGGCCCAAA-1	-3.76301	2.14354	7
Trx2_GCGGAAATCTACCCAC-1	4.2845	2.87557	0
Trx2_GCGGATCGTTCGTGCG-1	1.36241	1.35513	3
Trx2_GCGTGCAGTGAACGGT-1	5.11113	2.28677	0
Trx2_GCGTTTCGTGTTATCG-1	-0.383751	1.60351	4
Trx2_GCTCAAATCGTCAAAC-1	-4.12812	0.135923	2
Trx2_GCTGAATGTCGCACGT-1	2.47179	-3.32816	6
Trx2_GCTGAATGTCGCGTCA-1	1.00585	2.98959	0
Trx2_GCTGCAGGTGTTCGTA-1	-4.27559	0.252721	2
Trx2_GCTTGGGCAACTGCTA-1	2.93143	-2.21429	1
Trx2_GGAACCCGTGCGTGCT-1	-2.67772	4.82748	7
Trx2_GGAATGGAGAGGCGGA-1	0.762371	2.92691	4
Trx2_GGAATGGAGCTGGCTC-1	-2.18087	0.940434	2
Trx2_GGATCTATCTTCGCTG-1	5.36898	0.164781	1
Trx2_GGCAGTCAGAGGTCGT-1	-0.63523	-0.683821	4
Trx2_GGCTGTGCATTCGATG-1	-3.04456	0.0741587	2
Trx2_GGCTTTCGTTCGTGCG-1	-1.25361	0.367996	3
Trx2_GGGACAAAGCCATCCG-1	-0.169973	0.263927	4
Trx2_GGGACCTCACCTGTCT-1	-1.66975	1.3051	4
Trx2_GGGACTCGTCCGACGT-1	-2.73105	4.4214	7
Trx2_GGGACTCTCGACGACC-1	5.26821	-1.3296	1
Trx2_GGGATGAAGATACCAA-1	1.19996	-4.15376	6
Trx2_GGGATGAGTAAGCAAT-1	-4.03218	0.811652	2
Trx2_GGGCGTTAGTCACAGG-1	-3.63244	3.84531	7
Trx2_GGGCGTTTCTGCTTTA-1	-0.36569	1.72235	4
Trx2_GGGCTACTCACCATAG-1	3.01881	-2.94695	1
Trx2_GGGCTCAAGTCCGCCA-1	1.59491	-3.82186	6
Trx2_GGGCTCAGTCCAGCCA-1	0.306254	-3.04765	5
Trx2_GGGCTCATCGAGCCTG-1	-0.906414	-2.75579	5
Trx2_GGGTATTGTAGATTAG-1	-3.18898	-1.3152	2
Trx2_GGGTATTTCGCCAATA-1	4.86774	-0.821576	1
Trx2_GGTAACTAGTTCCATG-1	3.44663	3.11992	2
Trx2_GGTAACTCACCTCGTT-1	-1.0198	-0.373163	5
Trx2_GGTAATCGTGGTCCGT-1	4.86968	-2.02507	1
Trx2_GGTCTGGCACCCATAA-1	2.7304	2.11079	0
Trx2_GGTCTGGCACCTGTCT-1	1.07512	-2.59974	6
Trx2_GGTGGCTAGTTGGACG-1	-3.03414	-0.641104	2
Trx2_GGTGGCTTCCGTGCGA-1	5.33086	-0.400875	1
Trx2_GGTGTCGAGTCTAACC-1	-1.20175	0.997491	4
Trx2_GGTGTCGCACTCAAGT-1	-4.4021	0.378201	2
Trx2_GGTTAACCAATACAGA-1	-1.59023	2.22153	4
Trx2_GGTTGTACATGCCGCA-1	1.35394	-4.30533	6
Trx2_GTAACACCACGACCTG-1	-4.10309	3.2898	7
Trx2_GTAATCGAGGTTAGTA-1	-1.47134	2.26317	4
Trx2_GTAATGCCAGGATGAC-1	-0.194402	0.195339	4
Trx2_GTAATGCGTAGGCTCC-1	4.87709	-2.27193	1
Trx2_GTAATGCGTATTGCCA-1	3.90602	3.35798	2
Trx2_GTACAACCACTCAAGT-1	-3.21697	1.23309	2
Trx2_GTACAACGTGCAACGA-1	-4.55341	0.401664	2
Trx2_GTACAGTCAGACACAG-1	5.12613	2.22475	0
Trx2_GTACAGTGTACCCACG-1	2.5997	-3.02562	5
Trx2_GTAGAAACAAGACAAT-1	-3.58333	0.212623	2
Trx2_GTAGAGGGTTCAATCG-1	-1.33841	1.33989	4
Trx2_GTATTGGCAGGCTTGC-1	0.571018	2.81019	4
Trx2_GTCATTTCATGAAGGC-1	-1.71029	0.694996	4
Trx2_GTCATTTTCAGCGCAC-1	-4.27741	-0.560042	2
Trx2_GTCGTTCGTATGCTAC-1	5.27933	-0.834809	1
Trx2_GTCTACCCAAGGTACG-1	-1.99424	0.379394	4
Trx2_GTCTTTAAGTGATTCC-1	4.31715	1.45438	0
Trx2_GTGACGCGTCTGCCTT-1	-3.49463	4.54642	7
Trx2_GTGACGCTCGGCTATA-1	-1.17041	1.38553	4
Trx2_GTGAGGACAGCTACCG-1	-2.61093	4.68247	7
Trx2_GTGAGTTAGCGCCGTT-1	-1.45659	1.79526	4
Trx2_GTGCACGAGACCTTTG-1	-1.72342	1.67828	4
Trx2_GTGCTTCGTACCTAGT-1	-3.32072	4.99401	7
Trx2_GTGGAGACAAATAAGC-1	3.72786	-2.0498	1
Trx2_GTGGGAAAGTAAATGC-1	-1.23821	1.67824	4
Trx2_GTGTGGCGTTGCTCGG-1	-0.982459	1.37269	4
Trx2_GTTACCCCAACGTATC-1	-4.20305	3.04151	7
Trx2_GTTCATTCATTGGATC-1	-0.0567431	0.0883971	4
Trx2_GTTCATTGTCCGACGT-1	-4.22235	3.18096	7
Trx2_GTTCGCTTCTAGTCAG-1	0.767327	-3.21348	6
Trx2_GTTCTATAGTCGTCTA-1	-1.65477	-0.520841	5
Trx2_GTTCTATGTGTAGCAG-1	4.48153	-1.63799	1
Trx2_GTTGAACGTGAGATCG-1	2.71658	-5.10768	6
Trx2_GTTGTCCTCAGCGGAA-1	2.19915	2.25651	0
Trx2_TAACACGAGGACGCTA-1	0.729085	-2.97416	5
Trx2_TAACCAGCATGTGACT-1	-3.92395	1.92717	2
Trx2_TAACGACCAGGCACAA-1	-3.1547	-0.929292	2
Trx2_TAACGACTCTCATTGT-1	-3.41206	-1.08865	2
Trx2_TAAGCCATCCTTGAAG-1	-2.70376	4.76416	7
Trx2_TAATTCCAGCGGACAT-1	1.69576	1.91892	4
Trx2_TACCCACTCCGCAAAT-1	-4.01936	0.494583	2
Trx2_TACCCACTCTTGAGCA-1	-4.03054	0.179112	2
Trx2_TACCCGTGTGAACCGA-1	-1.27621	0.93149	4
Trx2_TACCGGGAGTCTAGCT-1	-2.95766	-0.394151	2
Trx2_TACCGGGTCTCATGCC-1	-3.96089	0.075366	2
Trx2_TACCTCGAGCTAGAAT-1	-2.60451	4.43961	7
Trx2_TACCTGCCAGTTGAAA-1	-1.77622	1.36801	4
Trx2_TACGCTCTCTAAGCGT-1	-3.29454	5.10776	7
Trx2_TAGATCGCAATGAAAC-1	-2.4996	-0.502614	2
Trx2_TATACCTCATCGGCCA-1	2.30914	-1.27401	5
Trx2_TATACCTTCTCGGCTT-1	-2.85449	0.465091	2
Trx2_TATATCCAGCTACTAC-1	-2.8713	-1.28144	2
Trx2_TATATCCTCCTGATAG-1	-1.86509	2.98269	7
Trx2_TATCAGGGTCCCGCAA-1	1.89791	-1.77885	1
Trx2_TATCTTGGTGCGGATA-1	0.173773	1.82898	4
Trx2_TATCTTGGTTCAGGTT-1	5.06875	-0.289598	1
Trx2_TATTGCTCATTGCCTC-1	-1.34658	2.36577	4
Trx2_TATTGGGTCCCTGGTT-1	-4.25303	-0.969448	2
Trx2_TATTTCGTCCCACAGG-1	1.68906	-3.59828	6
Trx2_TCAAGACAGAACCGCA-1	-2.57976	4.32411	7
Trx2_TCAAGCAGTGTAGTGG-1	0.176697	-3.36265	5
Trx2_TCAAGTGGTAATGATG-1	-0.305262	2.03588	4
Trx2_TCACAAGAGGAACGAA-1	-3.87206	0.89304	2
Trx2_TCACAAGCAGCGAACA-1	-12.7317	0.352261	8
Trx2_TCACAAGGTGAACTAA-1	-4.16498	3.31465	7
Trx2_TCACAAGGTTCCTAAG-1	-4.53966	-0.450978	2
Trx2_TCACGGGTCTGCGATA-1	-4.32272	0.0362201	2
Trx2_TCACTATCATGTGGCC-1	-0.442401	-3.22616	5
Trx2_TCACTCGCAACCGGAA-1	1.02327	-0.415173	3
Trx2_TCAGGGCCACAATCTG-1	-3.1393	3.38225	7
Trx2_TCAGGGCTCCTCACGT-1	5.04171	-1.486	1
Trx2_TCAGGTAGTTACGGAG-1	-3.20778	-1.45847	2
Trx2_TCATACTTCAACCTTT-1	-3.3175	3.78792	7
Trx2_TCATGGAAGTGGACTG-1	-4.56852	0.30683	2
Trx2_TCATTTGAGGTCATCT-1	-3.24097	1.1888	2
Trx2_TCCCAGTAGCACCAGA-1	-3.08767	1.02365	2
Trx2_TCCCATGCACCCTAAA-1	4.55772	-1.67829	1
Trx2_TCCCATGTCATAGACC-1	-4.13561	3.06997	7
Trx2_TCCGAAAAGCTCCACG-1	3.36812	-4.21471	6
Trx2_TCCGGGATCACCCATC-1	2.66755	-5.58772	6
Trx2_TCCTCTTGTACCCAGC-1	-12.8242	0.982664	8
Trx2_TCGAAGTAGCTACGTT-1	2.34358	3.13557	0
Trx2_TCGCTCACATGGACAG-1	1.98066	2.06674	0
Trx2_TCGCTCATCTGTAACG-1	-0.147814	0.720162	4
Trx2_TCGGTCTGTGATATAG-1	5.07659	-0.5726	1
Trx2_TCGTGGGTCAAGATAG-1	4.6599	-1.76377	1
Trx2_TCTACATCATGTACGT-1	1.9276	-4.62438	6
Trx2_TCTACATGTAGACACG-1	2.86513	-5.45616	6
Trx2_TCTACATTCACTGTCC-1	3.0258	-4.81825	6
Trx2_TCTACCGTCTGCGAGC-1	0.165378	2.55485	4
Trx2_TCTCCGAAGGAGAGTA-1	-1.67563	1.42616	4
Trx2_TCTCTGGCAACACTAC-1	3.35835	-3.34105	6
Trx2_TCTGGCTGTGCCTTCT-1	-3.45296	3.92718	7
Trx2_TCTTGCGAGGATTTGA-1	-3.94779	0.0493911	2
Trx2_TGAATCGGTTTCCCAC-1	-1.17514	1.44848	4
Trx2_TGACAGTCAGTCGCAC-1	2.80729	2.94409	0
Trx2_TGACAGTTCACAGTGT-1	-12.7129	0.685703	8
Trx2_TGACAGTTCTTACGTT-1	4.47314	-1.63053	1
Trx2_TGACAGTTCTTAGCAG-1	2.35819	1.84012	0
Trx2_TGACGCGTCATGCCCT-1	0.486633	-3.18041	5
Trx2_TGAGACTTCTGAGTCA-1	-2.94434	-1.07808	2
Trx2_TGAGCATGTCCATCTC-1	-4.18525	0.643171	2
Trx2_TGAGGAGAGTAGCTCT-1	-0.238251	-3.10911	6
Trx2_TGAGTCATCGCCTTGT-1	4.80207	-1.14606	1
Trx2_TGATCAGGTTCCACAA-1	2.63648	3.08593	0
Trx2_TGATCTTAGATAGCAT-1	-0.336963	2.19537	4
Trx2_TGATTTCAGCAGGTCA-1	-0.0577088	2.54986	4
Trx2_TGATTTCGTGACAGGT-1	-1.23977	1.68555	4
Trx2_TGCACGGTCGCTCCTA-1	5.11348	-2.18844	1
Trx2_TGCAGTAAGAGCCCAA-1	0.0707299	-0.410017	3
Trx2_TGCAGTATCCATCAGA-1	-0.209011	2.51919	4
Trx2_TGCATGACAAGTGCTT-1	-2.74985	-1.12454	2
Trx2_TGCCGAGAGCATTTCG-1	1.86808	-2.36209	5
Trx2_TGCCGAGTCGATGCTA-1	-4.00327	4.01245	7
Trx2_TGCGACGCACTGTCGG-1	3.75033	-0.948171	3
Trx2_TGCGATAAGAAGTCTA-1	-4.02818	-0.827873	2
Trx2_TGCTTCGGTCGAACAG-1	-1.00589	-2.82945	5
Trx2_TGGAACTTCGACGAGA-1	-0.173509	-1.04271	4
Trx2_TGGATCACAGGCGAAT-1	-3.71698	1.75769	2
Trx2_TGGATCAGTCTAACGT-1	-4.0917	0.521031	2
Trx2_TGGGAAGCATTGCAAC-1	-1.49881	1.91034	4
Trx2_TGGGAAGTCAAGTCTG-1	2.12509	1.91263	0
Trx2_TGGGAGATCTGTACAG-1	-3.13149	3.15324	7
Trx2_TGGTTAGCAAGCCCAC-1	3.97628	-3.21828	1
Trx2_TGTACAGCAATCTGCA-1	-1.63231	1.41368	4
Trx2_TGTAGACCAATACCCA-1	-2.25844	4.33893	7
Trx2_TGTCCCAAGTCGAATA-1	-4.19061	-0.41878	2
Trx2_TGTGAGTAGTTCTCTT-1	-0.598873	-3.18114	5
Trx2_TGTGCGGGTGGCCACT-1	-4.31267	-0.661062	2
Trx2_TGTGTGAGTTCTCCCA-1	-3.78649	0.408488	2
Trx2_TGTTACTCAGTTAAAG-1	-3.71105	-0.918782	2
Trx2_TGTTACTTCTTGTTAC-1	3.43664	-1.53234	1
Trx2_TGTTCATAGAGATGCC-1	3.46387	-1.81806	1
Trx2_TGTTGAGAGCTAGAAT-1	3.19226	2.88612	0
Trx2_TGTTGAGCACCGTGGT-1	0.295424	2.82652	4
Trx2_TGTTGAGTCGAGAATA-1	3.29322	3.01693	0
Trx2_TGTTGGATCGTCGACG-1	-3.36306	3.41483	7
Trx2_TTAATCCTCAAATGCC-1	3.92375	-1.35786	1
Trx2_TTACCGCTCAGCTAGT-1	-1.50856	1.49793	4
Trx2_TTACGCCAGTGACACG-1	-3.62401	2.30955	7
Trx2_TTACTGTGTACTTCCC-1	-4.1782	0.645141	2
Trx2_TTACTGTGTCATCGGC-1	1.56843	-1.99518	3
Trx2_TTAGGGTGTCTGATAC-1	2.81049	2.9266	0
Trx2_TTAGTCTTCGAACCTA-1	1.14704	-2.8047	6
Trx2_TTAGTCTTCTCGGTAA-1	-4.17179	2.94866	7
Trx2_TTCACCGAGGTCGTGA-1	2.08361	1.79015	0
Trx2_TTCACCGCAATAGTGA-1	0.471769	-3.33724	5
Trx2_TTCACGCTCAATCGGT-1	0.803021	-0.194501	6
Trx2_TTCCAATCACGATTCA-1	-0.276748	0.25616	4
Trx2_TTCCTAAGTGGTTTAC-1	-13.0409	1.47577	8
Trx2_TTCCTCTTCAAGTAAG-1	-1.49421	1.31602	4
Trx2_TTCGATTAGCTCGAAG-1	3.1644	-2.42732	1
Trx2_TTCGATTAGGGTTAAT-1	-1.41565	1.32871	4
Trx2_TTCGGTCGTCCTACGG-1	4.41816	-1.563	1
Trx2_TTCGGTCGTCGCGGTT-1	4.55706	-1.68445	1
Trx2_TTCTAACTCGAGTGGA-1	-1.44414	1.63355	4
Trx2_TTCTCTCTCTTCACGC-1	-12.9017	0.701524	8
Trx2_TTGAACGAGTTGAAAC-1	-0.892471	-2.49553	5
Trx2_TTGACCCCAGGACGAT-1	-4.31548	0.100133	2
Trx2_TTGCATTGTTGTTGAC-1	0.353774	-2.74833	5
Trx2_TTGCATTTCTAGACAC-1	-3.27705	-1.51429	2
Trx2_TTGCCTGTCCACGTAA-1	-4.30427	3.5767	7
Trx2_TTGCTGCTCACAGTGT-1	-3.31995	4.59604	7
Trx2_TTGGTTTTCGCCACTT-1	-0.494213	0.12699	4
Trx2_TTGTGGAAGATGCTAA-1	-12.9517	0.789412	8
Trx2_TTTACTGCACGCGTCA-1	-2.91235	-7.11526	1
Trx2_TTTACTGCATGACCCG-1	-1.62482	1.67335	4
Trx2_TTTATGCGTAGGAGTC-1	4.80268	-1.99905	1
Trx2_TTTCATGCACAGAGAC-1	3.79725	2.92529	0
Trx2_TTTCATGGTATGTCTG-1	-4.22996	3.04566	7
Trx2_TTTCGATGTCGCCACA-1	3.94064	-0.952568	1
Trx2_TTTGACTCAGTCAGCC-1	-2.30481	0.738469	2
Trx2_TTTGGAGTCGAGAGCA-1	-4.33774	0.613567	2
WT_AAACGAAAGAATTGCA-1	1.13381	-3.73445	6
WT_AAACGAAGTGGTCAAG-1	-3.74957	-0.102025	2
WT_AAACGCTGTAGCTGTT-1	0.0515945	-1.93874	5
WT_AAAGGATAGTCATACC-1	0.426361	-0.837457	3
WT_AAAGGATGTTTGGCTA-1	2.13775	-2.67059	5
WT_AAAGGTATCATCTGTT-1	3.0072	0.872828	0
WT_AAAGGTATCGCCAGTG-1	1.3833	-3.49099	6
WT_AAAGTCCAGTGCAGGT-1	1.70107	0.793958	3
WT_AAAGTGAAGTGAGTGC-1	2.35362	-0.967897	1
WT_AAAGTGATCCTAAACG-1	-12.7004	0.130597	8
WT_AAATGGAAGCGAACTG-1	-3.05219	4.66827	7
WT_AAATGGAAGGTAATCA-1	1.02247	-2.7108	5
WT_AAATGGATCAGATTGC-1	3.77209	2.80417	0
WT_AACAACCAGCCTCAAT-1	2.24671	1.1636	3
WT_AACAACCAGTAGTCAA-1	-3.89662	3.92982	7
WT_AACAACCTCGGTCGAC-1	4.76902	2.51476	0
WT_AACACACGTGGATCGA-1	1.24133	0.905738	3
WT_AACAGGGCATCATTTC-1	-2.52202	4.58937	7
WT_AACAGGGTCTCAACCC-1	1.2959	-2.77325	5
WT_AACCAACGTACAGTAA-1	2.44812	-1.3322	1
WT_AACCACAAGACTCATC-1	0.66316	-0.606548	3
WT_AACCACACAACACGAG-1	4.03199	-0.0780457	1
WT_AACCATGCAGTACTAC-1	1.43875	0.0497588	3
WT_AACCATGGTTAGGAGC-1	-2.76826	-6.96959	5
WT_AACCATGGTTGGATCT-1	-4.63853	-0.0262159	2
WT_AACCCAAAGGACGGAG-1	-2.66332	-0.0171251	2
WT_AACCTGAAGCGTTGTT-1	0.366901	-0.562961	3
WT_AACCTGAGTACATTGC-1	1.19864	-4.00982	6
WT_AACCTGAGTGAATATG-1	-2.9999	2.94761	1
WT_AACCTTTAGTAGTGCG-1	1.65836	-0.809408	3
WT_AACGAAATCTGAGAAA-1	1.95347	0.0129742	3
WT_AACGGGAGTACATTGC-1	-2.00265	3.55006	7
WT_AACGGGAGTAGTCGTT-1	4.38052	2.26198	0
WT_AACGTCACACCGTACG-1	1.27593	-0.0711584	3
WT_AACGTCACATTAGGCT-1	-0.181541	-2.22511	5
WT_AACTTCTCAATGCAGG-1	-3.53929	3.6073	7
WT_AAGAACAGTGAACTAA-1	3.70588	3.10024	0
WT_AAGACAAAGACGCATG-1	1.76792	0.0718792	3
WT_AAGACAAAGGACATCG-1	-0.425655	-1.83665	5
WT_AAGACAAGTGTCTTGA-1	4.05741	2.59799	0
WT_AAGACTCAGTAATTGG-1	-2.1585	2.7997	3
WT_AAGATAGCAATGGCAG-1	3.72122	3.01764	0
WT_AAGCATCGTAGCGTTT-1	0.629486	1.07102	3
WT_AAGCATCTCGAGCCTG-1	-3.46766	0.0515527	2
WT_AAGCATCTCGTAACCA-1	-0.31032	-1.22952	5
WT_AAGCCATGTTTCGCTC-1	1.26421	-1.45971	5
WT_AAGCGAGGTCCACATA-1	3.41271	-0.763047	1
WT_AAGCGTTAGACATCCT-1	-2.87218	2.66117	7
WT_AAGCGTTCATCCAACA-1	-1.97521	3.02252	7
WT_AAGCGTTGTGATTCAC-1	3.60069	1.64834	0
WT_AAGGAATAGATACGAT-1	1.9865	1.75827	2
WT_AAGGAATGTCGTACTA-1	2.57056	-3.46779	6
WT_AAGGTAAAGGCAGGGA-1	0.00689688	-3.121	5
WT_AAGGTAAAGTTGAAGT-1	1.42883	-2.02281	5
WT_AAGGTAACACTCGATA-1	4.78257	3.48425	0
WT_AAGGTAAGTTGCACGC-1	1.94527	-2.53074	5
WT_AAGTACCGTAAGATTG-1	-3.71973	4.8465	7
WT_AAGTCGTCAAATGAGT-1	-3.98636	4.41732	7
WT_AAGTGAATCATCGCTC-1	3.92208	2.86839	0
WT_AAGTGAATCCTTTGAT-1	3.49918	1.50635	0
WT_AAGTGAATCTCACGAA-1	3.15939	0.509742	1
WT_AATAGAGAGGTAATCA-1	-2.65606	0.306659	2
WT_AATAGAGGTTAAACAG-1	3.6902	0.27588	1
WT_AATAGAGTCCTTCAGC-1	1.20819	-4.02324	6
WT_AATAGAGTCTGGCCGA-1	-1.37714	-1.03325	5
WT_AATCACGTCCGCAGTG-1	0.505653	-3.38851	5
WT_AATCGACGTCCGCAGT-1	-3.5168	-0.452794	2
WT_AATCGTGAGAATTCAG-1	1.03221	-0.541861	3
WT_AATGAAGAGGGCCCTT-1	1.10352	-0.722008	3
WT_AATGACCGTAGTGCGA-1	0.840082	-1.1106	3
WT_AATGACCGTTTACGTG-1	2.83201	-2.26132	5
WT_AATGACCTCATGGGAG-1	-12.8512	0.223955	8
WT_AATGCCAAGCGGTAAC-1	1.38633	-0.50421	3
WT_AATGCCACATGAAAGT-1	-13.2263	0.687062	8
WT_AATGCCAGTTAACCTG-1	-0.756006	-1.55966	5
WT_AATGGAATCTCGTCGT-1	0.472011	-2.01006	5
WT_AATGGCTAGCACCGAA-1	-3.92091	-0.0110831	2
WT_AATGGCTCATTAAGCC-1	2.20937	-0.765955	1
WT_AATTTCCGTCGCCACA-1	-0.375813	-2.77554	5
WT_ACAAAGAAGCGTTCAT-1	2.95323	2.2353	0
WT_ACAAAGAGTCTAATCG-1	2.01239	-1.38029	3
WT_ACAACCACAGCACCCA-1	3.16347	2.17359	0
WT_ACAAGCTCAAGCGATG-1	-2.92301	0.269964	2
WT_ACAAGCTCAGCAATTC-1	-13.1498	1.65953	8
WT_ACACAGTCATGGCCAC-1	2.32382	0.772537	3
WT_ACACCAAAGACATATG-1	2.1598	0.311265	3
WT_ACACGCGGTTCTGACA-1	2.73018	1.63494	0
WT_ACACGCGTCATTCCTA-1	2.71016	-1.24445	1
WT_ACACGCGTCTTGGTGA-1	1.65218	0.90975	3
WT_ACACTGATCCACTGGG-1	-2.78012	4.62972	7
WT_ACAGCCGAGGTCCCGT-1	2.00713	-1.06773	1
WT_ACATCCCCAGATGCGA-1	1.0406	-1.11367	3
WT_ACATCCCCAGCAGAAC-1	-0.097689	-1.84192	5
WT_ACATCCCGTTGCATCA-1	4.43877	-0.650734	1
WT_ACATCCCTCGTCTACC-1	1.21	-4.10865	6
WT_ACATCGAAGGCATCGA-1	-4.24736	0.347229	2
WT_ACATGCAGTCTGTAGT-1	3.2276	2.34207	0
WT_ACATGCATCGAGAGAC-1	-3.93245	4.42024	7
WT_ACATTTCGTTCGAAGG-1	1.11259	-0.860663	3
WT_ACCAAACAGGTGATAT-1	-3.95146	1.51055	2
WT_ACCAAACAGTGGACTG-1	-1.15492	-0.688712	5
WT_ACCAAACGTCTCACAA-1	1.95321	0.145057	3
WT_ACCACAACATTCTCCG-1	1.10416	0.975496	3
WT_ACCACAAGTATCACCA-1	2.87853	-1.84253	1
WT_ACCATTTAGAGCATTA-1	2.45091	-1.72491	1
WT_ACCATTTAGATTGGGC-1	-3.18477	4.82776	7
WT_ACCATTTAGCCGCACT-1	2.63805	1.64811	0
WT_ACCATTTAGGCTAAAT-1	2.06788	-4.81149	6
WT_ACCATTTCATGGACAG-1	1.08753	-3.69865	6
WT_ACCATTTTCTCGTGGG-1	2.7274	-0.833948	1
WT_ACCCAAAAGTCTGCAT-1	4.58896	2.3784	0
WT_ACCCTCACACGGTAGA-1	-13.1029	0.460937	8
WT_ACCTACCCAAGCCATT-1	0.993501	-3.80874	6
WT_ACCTGAAAGTGCACCC-1	0.31176	-2.86063	5
WT_ACCTGAAGTAAGTCAA-1	4.46526	1.65616	0
WT_ACCTGAAGTATGAAAC-1	3.57124	-0.617925	1
WT_ACGATCAAGTAACAGT-1	1.81367	-0.444463	3
WT_ACGATCAGTAGATGTA-1	-13.159	0.442839	8
WT_ACGCACGCAATTGTGC-1	3.17313	0.327286	3
WT_ACGGAAGAGTTGGAGC-1	3.33159	0.453936	1
WT_ACGGAAGGTTCTGAGT-1	2.50947	-0.0339613	3
WT_ACGGAAGGTTGCAACT-1	3.74103	-0.655782	1
WT_ACGGGTCCATTCTCCG-1	1.67093	-0.362555	3
WT_ACGTAACAGGATTTCC-1	2.13451	0.9101	3
WT_ACGTAACAGTACAGAT-1	3.11499	1.74842	0
WT_ACGTAGTCAGTCAGCC-1	1.33431	-2.10086	3
WT_ACGTCCTCAAGCAGGT-1	-2.52215	0.360847	2
WT_ACGTTCCAGGAGAGTA-1	-1.19648	0.505756	4
WT_ACTACGAAGCGCCTCA-1	4.74646	3.4522	0
WT_ACTACGAGTGTCGCTG-1	1.11435	-4.30107	6
WT_ACTATGGCATTCACAG-1	1.73922	-2.11174	1
WT_ACTATTCTCCTCAGGG-1	-4.52385	0.578164	2
WT_ACTATTCTCGAACGCC-1	-2.56338	-0.11098	2
WT_ACTATTCTCGGTAGAG-1	-2.22994	-0.891323	5
WT_ACTCTCGCAAATGGAT-1	1.33831	-4.01086	6
WT_ACTGTCCCAAATTGCC-1	2.88822	-1.94021	1
WT_ACTGTCCGTATCGCTA-1	1.25834	-0.129198	3
WT_ACTGTCCGTGGACAGT-1	-3.50788	-1.49406	2
WT_ACTTAGGGTTCTATCT-1	2.05555	-1.64681	1
WT_ACTTCCGGTGCTAGCC-1	-3.64561	0.410385	2
WT_ACTTCGCGTTCGATTG-1	1.81455	-1.37192	3
WT_AGAAATGGTTAAGTCC-1	0.020472	-1.79954	5
WT_AGAACAAGTAACAAGT-1	3.75563	1.20147	0
WT_AGAACAATCCGCAAAT-1	2.96266	1.90511	0
WT_AGAACAATCGCTTTAT-1	1.17116	-0.503288	3
WT_AGAACCTAGACGAGCT-1	0.394254	-1.66792	3
WT_AGAACCTGTATACCTG-1	2.87605	-1.60201	1
WT_AGAAGCGCATGTGACT-1	3.89095	-1.35115	1
WT_AGAAGCGGTCGCCACA-1	-3.53903	1.47972	2
WT_AGAAGCGGTTGAGAGC-1	-3.74747	-0.053873	2
WT_AGAAGCGTCGTCAACA-1	-3.62971	5.01715	7
WT_AGACAAACAATTGAGA-1	3.27824	0.808503	1
WT_AGACAAACATTACGGT-1	2.88835	1.91499	0
WT_AGACAAAGTGGATACG-1	-3.54144	-0.0201541	2
WT_AGACAAAGTTGCACGC-1	-0.6939	-2.76606	5
WT_AGACACTAGAGCTTTC-1	4.60885	2.2288	0
WT_AGACAGGCAACCAGAG-1	1.58805	-0.792301	3
WT_AGACAGGGTCTACTGA-1	-13.0261	0.777718	8
WT_AGACCATGTAAGGTCG-1	2.87073	-2.11372	1
WT_AGACCATTCTTCCGTG-1	3.88013	-1.46048	1
WT_AGACCCGAGGTATCTC-1	4.25615	2.47779	0
WT_AGACCCGTCTGCATGA-1	3.11171	1.28156	0
WT_AGACTCAGTCGTACTA-1	-2.40328	3.13814	7
WT_AGACTCATCGTACCTC-1	1.5865	-3.47345	6
WT_AGAGAATGTAGCTGCC-1	-1.63528	1.01407	4
WT_AGAGAGCAGCGTGAAC-1	0.411817	-2.63412	5
WT_AGAGAGCGTAGCTCGC-1	1.56723	0.509699	3
WT_AGAGCAGCAAGTGCTT-1	0.454181	-0.328134	3
WT_AGAGCCCCAAAGACGC-1	0.670892	-0.992405	3
WT_AGATAGAAGAGGCGGA-1	2.09336	0.416825	3
WT_AGATCCACACGAGGTA-1	3.1264	1.46308	0
WT_AGATCGTGTATCAGCT-1	2.92692	1.86665	0
WT_AGATGAAAGATTGCGG-1	0.884772	-4.33835	6
WT_AGATGAAGTAGGTTTC-1	-0.0770898	-1.9877	5
WT_AGATGAATCCAGTACA-1	1.29467	0.731615	3
WT_AGATGCTAGGTTATAG-1	-3.69072	3.28206	7
WT_AGATGCTCAGGCCTGT-1	-3.68518	4.98505	7
WT_AGCATCAAGTCTGTAC-1	-0.159164	-2.1442	5
WT_AGCATCAAGTTGGCTT-1	-3.67806	3.54244	7
WT_AGCATCACAGCACACC-1	4.46117	1.44738	0
WT_AGCATCACAGGTGTTT-1	0.306841	-2.16557	5
WT_AGCATCAGTGTAAACA-1	1.37761	0.846404	3
WT_AGCCAATAGTCATTGC-1	-2.779	-0.298891	2
WT_AGCCACGTCAGTCAGT-1	1.21364	0.51022	3
WT_AGCCAGCAGAGCAGTC-1	2.10529	-2.14226	5
WT_AGCGCCAAGGTACAAT-1	1.10918	-2.22217	5
WT_AGCGCCACAAAGCGTG-1	-12.2254	0.832869	8
WT_AGCGCCACAGCTTCCT-1	1.97847	0.201423	3
WT_AGCGCTGAGGACGCAT-1	-0.512594	-1.37764	5
WT_AGCGCTGCATTACTCT-1	4.02276	0.617777	0
WT_AGCGTATTCAGAGTTC-1	2.97238	2.73809	0
WT_AGCGTATTCTCTGCTG-1	-3.11228	-0.200065	2
WT_AGCGTCGCAAGGTCTT-1	2.73222	-0.127234	1
WT_AGCTACAGTTCAAACC-1	-0.812678	-0.213717	3
WT_AGCTACATCTCACTCG-1	3.23782	-1.59636	1
WT_AGCTCAAAGCGTGTCC-1	0.857609	-1.91016	5
WT_AGCTCAAGTGGTCTTA-1	-12.3764	0.649778	8
WT_AGCTTCCGTACGTTCA-1	-1.99339	-1.65898	5
WT_AGGAAATGTTTAAGGA-1	0.8348	-0.463029	3
WT_AGGACGAAGTCGCCCA-1	-2.47822	3.12877	7
WT_AGGACGACATCGAACT-1	2.88776	2.18794	0
WT_AGGACGATCGGTCGGT-1	3.6966	2.30026	0
WT_AGGAGGTAGGGCGAAG-1	0.134097	-0.0281465	3
WT_AGGAGGTTCGCCTCTA-1	3.24623	1.16275	0
WT_AGGATAAAGCAGGCTA-1	-4.24487	-0.916461	2
WT_AGGATAACAGGTTACT-1	-2.26166	3.91506	7
WT_AGGATCTCATTCAGCA-1	2.8793	2.29255	0
WT_AGGATCTTCCAAGCTA-1	0.342235	-2.61917	5
WT_AGGATCTTCCACAAGT-1	2.15753	-1.57085	1
WT_AGGATCTTCGAATCCA-1	1.14209	-1.08037	3
WT_AGGATCTTCTGCTAGA-1	3.84743	-1.73497	1
WT_AGGCATTGTTCCGCAG-1	2.83046	1.76557	0
WT_AGGCATTTCACCTGTC-1	1.71844	-3.52797	6
WT_AGGCCACAGATCCAAA-1	2.77096	1.68217	0
WT_AGGCCACTCGACCACG-1	-0.305484	-1.33937	5
WT_AGGCTGCGTGCCAAGA-1	-3.7547	0.0616308	2
WT_AGGGAGTGTAGAGGAA-1	4.50657	2.58498	0
WT_AGGGCCTCAGTGTACT-1	-3.36354	3.62264	3
WT_AGGGCCTTCGATACAC-1	4.59769	2.0325	0
WT_AGGGCTCAGCGAGGAG-1	1.98722	0.646482	3
WT_AGGGCTCAGCGCAATG-1	-0.65265	-2.2062	5
WT_AGGGCTCGTATTCCGA-1	3.24403	-1.45005	1
WT_AGGGTCCAGAGAGGGC-1	-0.159963	-1.79715	5
WT_AGGGTCCTCATTTGCT-1	4.84532	1.96364	0
WT_AGGGTTTGTGCCTGCA-1	-12.5327	0.759087	8
WT_AGGGTTTGTTCGGTAT-1	1.46736	-0.499939	3
WT_AGGGTTTTCGTCAACA-1	1.00162	-0.130589	3
WT_AGGTCATCACAACCGC-1	3.14793	-1.68032	1
WT_AGGTCATTCCGGGACT-1	4.47227	1.60744	0
WT_AGGTCTAAGCGCTTCG-1	3.39128	2.25256	0
WT_AGGTCTACACCGCTAG-1	-3.2276	5.16012	7
WT_AGGTGTTAGGCATCTT-1	-2.01962	3.76702	7
WT_AGGTGTTGTGTGACCC-1	1.12572	-1.6773	5
WT_AGGTGTTTCTGACGCG-1	-12.9932	0.690484	8
WT_AGGTGTTTCTGCATGA-1	-0.48	-2.49461	5
WT_AGGTTGTGTTCAGCGC-1	-1.18452	-0.988715	5
WT_AGTAACCGTACAAGCG-1	1.8165	0.733208	3
WT_AGTAACCTCAAATGAG-1	2.92688	-3.70186	1
WT_AGTACCAGTTAGTTCG-1	1.88928	-1.74193	1
WT_AGTACCATCAGTCTTT-1	3.51432	2.81622	0
WT_AGTAGCTCAGAGTCAG-1	2.85335	1.79262	0
WT_AGTAGTCTCACTTGTT-1	3.75515	0.336109	0
WT_AGTCAACGTAAGTCAA-1	1.06389	1.32085	3
WT_AGTCACACATACACCA-1	1.85543	0.471684	3
WT_AGTCATGAGGAAGTAG-1	2.13773	1.24804	3
WT_AGTCATGTCACTACTT-1	-12.9159	0.475414	8
WT_AGTCTCCCATCCTTCG-1	2.98398	-5.33354	6
WT_AGTCTCCGTAGATCGG-1	-2.99547	-0.365333	2
WT_AGTCTCCTCACGACTA-1	1.4516	-0.266193	3
WT_AGTGACTAGACTGTTC-1	-0.0831907	-0.840332	5
WT_AGTGACTCAACATCGT-1	2.67956	0.276048	1
WT_AGTGACTCACACCTGG-1	1.67332	-0.914352	3
WT_AGTGATCAGACCTTTG-1	1.17925	-1.49429	5
WT_AGTGATCTCGACACCG-1	3.32817	-1.65728	1
WT_AGTGTTGAGATGTTCC-1	2.3431	0.261947	3
WT_AGTGTTGGTATGCTTG-1	-2.70265	-0.0982818	2
WT_AGTTAGCAGTTCAACC-1	-0.498107	-1.76667	5
WT_AGTTCGAGTTATCTTC-1	1.1088	0.812074	3
WT_AGTTCGAGTTGTACGT-1	-3.6184	-0.728578	2
WT_ATACCGAAGGCCTAGA-1	1.90198	-2.71082	5
WT_ATACCGACAATACCCA-1	4.1995	0.758141	0
WT_ATACCTTGTGTACATC-1	4.1178	1.2441	0
WT_ATACTTCTCCATATGG-1	-12.1884	0.696459	8
WT_ATACTTCTCCATTCAT-1	1.692	0.580219	3
WT_ATAGACCAGAGCATAT-1	-4.21115	-0.839812	6
WT_ATAGACCAGAGTCAGC-1	-3.78053	-0.511541	2
WT_ATAGACCAGGCCCAAA-1	2.34683	0.107218	3
WT_ATAGACCTCACACGAT-1	-12.9903	0.433257	8
WT_ATAGAGAAGTATGATG-1	-3.70626	3.97109	7
WT_ATCACAGAGACCAGAC-1	4.7337	3.51696	0
WT_ATCACGAAGTAGGTTA-1	0.8158	-0.860004	3
WT_ATCACGAGTTGGACCC-1	3.1177	0.0060704	1
WT_ATCACGATCATTACCT-1	-4.06629	3.3833	3
WT_ATCAGGTTCGCCGAAC-1	1.89593	-1.27481	3
WT_ATCCACCTCCCTTTGG-1	-3.44347	0.00321975	2
WT_ATCCTATAGCCTATTG-1	1.10403	-0.862812	3
WT_ATCCTATGTCTTACTT-1	0.132689	-3.22974	5
WT_ATCGCCTAGAACGTGC-1	2.7227	-5.51526	6
WT_ATCGGATGTATGTCTG-1	4.72596	3.36278	0
WT_ATCGGATGTGACACAG-1	1.24912	-3.8186	6
WT_ATCGTAGGTCACTTAG-1	1.29035	-3.11552	6
WT_ATCGTAGGTTATTCCT-1	-0.0771751	-2.36892	5
WT_ATCGTAGTCGTTGTAG-1	3.41334	0.466615	1
WT_ATCGTCCGTATCAGGG-1	4.22649	2.96186	0
WT_ATCGTCCTCTTAGCCC-1	3.02002	-1.1028	1
WT_ATCTCTAGTAGTTCCA-1	-0.727523	-2.61668	5
WT_ATCTTCAAGTTGTCGT-1	4.56641	1.68811	0
WT_ATGAAAGGTCTCAAGT-1	1.36882	-0.357825	3
WT_ATGACCACACAATGAA-1	0.596056	-0.43728	3
WT_ATGACCATCTCTTGCG-1	1.607	-0.28925	3
WT_ATGAGTCAGTCGGCAA-1	-2.88076	-1.14294	5
WT_ATGAGTCTCTGACCCT-1	-12.8068	0.580965	8
WT_ATGATCGCATTGTGCA-1	-0.392459	-2.87976	6
WT_ATGCATGCACGACCTG-1	-3.83555	4.30837	7
WT_ATGCCTCCAGCTACTA-1	-1.34151	3.01229	3
WT_ATGGAGGAGAGTCGAC-1	0.755026	-0.668345	3
WT_ATGGAGGCATCTATCT-1	1.01113	-0.483704	3
WT_ATGGAGGTCAATCTCT-1	0.366164	-0.472357	3
WT_ATGGAGGTCTATTTCG-1	-2.54979	-0.25816	2
WT_ATGGATCCAACTTCTT-1	4.13994	1.13466	0
WT_ATGGATCTCCTAAACG-1	1.39726	-2.56885	5
WT_ATGGATCTCGTCGCTT-1	0.925592	0.061939	3
WT_ATGGGTTTCCAGTTCC-1	1.79267	-0.913982	1
WT_ATTACCTAGGCCACTC-1	-0.197097	-1.58693	5
WT_ATTACCTGTTGCCTAA-1	-4.01902	4.32897	7
WT_ATTACTCAGTTCACTG-1	-2.98538	-1.20732	2
WT_ATTACTCGTCATGCAT-1	0.218254	-2.02138	5
WT_ATTATCCGTGCGCTCA-1	2.1076	0.121607	3
WT_ATTCAGGGTATGGTTC-1	1.5206	0.511092	3
WT_ATTCATCTCATGGGAG-1	3.558	0.854108	0
WT_ATTCCCGCACGACTAT-1	-0.271768	-1.92187	5
WT_ATTCCTATCCAAAGGG-1	0.603914	-2.20014	5
WT_ATTCGTTGTGACTCGC-1	2.10629	0.842081	3
WT_ATTCTACTCGAACCAT-1	2.91499	2.72176	0
WT_ATTCTTGTCGGAGATG-1	3.55722	2.06747	0
WT_ATTGGGTGTATCGATC-1	1.70595	-1.44958	3
WT_ATTGTTCAGATGACAT-1	4.82415	-1.52439	1
WT_ATTGTTCCACTAGGCC-1	2.9616	-5.10497	6
WT_ATTGTTCCAGTCGGTC-1	-3.06306	0.0596664	2
WT_ATTGTTCTCACCTCTG-1	-2.07633	3.86155	7
WT_ATTTACCGTATCGCGC-1	2.09924	-1.37151	1
WT_ATTTACCGTGACTGAG-1	1.99348	-0.589393	3
WT_ATTTCACGTAACCCGC-1	3.06578	0.260951	1
WT_ATTTCACGTAGCTGAG-1	1.56629	0.937643	3
WT_ATTTCTGTCTCGCAGG-1	-3.03441	-1.33026	2
WT_CAACAACAGCTCACTA-1	-0.724641	-1.68292	5
WT_CAACAACCATCGGCCA-1	-3.76855	4.57429	7
WT_CAACAGTTCATTCTTG-1	-0.10332	-2.59995	5
WT_CAACCAAAGCCTTTCC-1	1.96038	0.111473	3
WT_CAACCAAAGTCACTAC-1	3.06023	0.245166	1
WT_CAACCAACAAATGATG-1	-0.157007	-2.0813	5
WT_CAACCTCCACGCCACA-1	-4.47078	-0.188843	2
WT_CAACCTCCAGCAGTTT-1	-13.0397	0.487858	8
WT_CAACCTCTCTGGGAGA-1	-3.62217	-0.108735	2
WT_CAACGATTCCATTTAC-1	3.01241	0.0493623	1
WT_CAACGGCAGCTCGACC-1	-2.30756	-1.62133	5
WT_CAACGGCAGTGACACG-1	-2.93802	4.98959	7
WT_CAACGGCGTTGGGTTT-1	0.825231	-2.45357	5
WT_CAAGACTCACCGGCTA-1	2.94981	1.10617	0
WT_CAAGAGGGTGTGGACA-1	4.2983	0.988521	0
WT_CAAGAGGTCCCATGGG-1	-2.27597	2.76597	3
WT_CAAGAGGTCTGATTCT-1	1.89335	0.900347	3
WT_CAAGCTAGTAGCTTGT-1	2.79684	1.5728	0
WT_CAAGGGAGTACTAAGA-1	2.03207	-1.61634	3
WT_CAAGGGATCCCATTCG-1	2.13158	-1.66361	5
WT_CAATACGAGCAAACAT-1	0.795864	-0.754518	3
WT_CAATCGAAGACCATTC-1	0.801213	-1.67499	5
WT_CAATTTCAGGTACAGC-1	2.85384	1.95187	0
WT_CAATTTCTCGGTCAGC-1	2.53749	-1.37974	1
WT_CACAACAAGTAGCAAT-1	1.98019	0.456081	3
WT_CACAACAGTACGATGG-1	2.62818	1.50526	0
WT_CACAGATCAAGAGCTG-1	3.0138	-1.86611	1
WT_CACAGGCCAGAAGCTG-1	1.40317	0.771001	3
WT_CACCAAAGTACGATGG-1	2.67172	0.0545055	3
WT_CACCAAATCATCGTAG-1	-3.87357	3.92716	7
[truncated: 928 more rows]

## Sheet: Fig.7 Alk5-Smad2 regulation
	Fig.7b-mRNA-Alk5				Fig.7b-mRNA-Smad1					Fig.7b-mRNA-Smad2					Fig.7b-mRNA-Tgfbr2
siCtrl	siTfam	siCox10	siTrx2		siCtrl	siTfam	siCox10	siTrx2		siCtrl	siTfam	siCox10	siTrx2		siCtrl	siTfam	siCox10	siTrx2
0.95	2.65	2.43	2.93		0.93	1.02	1.11	1.02		0.93	2.23	2.01	2.02		1.03	0.78	1.01	1
0.98	2.38	2.21	2.8		0.96	0.88	1.01	0.69		0.96	2.18	2.12	2.18		0.68	0.86	0.94	0.73
1.07	2.89	1.98	2.67		1.03	0.78	0.79	0.87		1.03	2.09	1.87	1.86		0.99	0.91	0.75	0.85
Fig.7e % nuclear Smad2					Fig.7g % mito pSmad2			Fig.7i % mito pSmad2
WT	TfamECKO	Cox10ECKO	Trx2ECKO		WT	TfamECKO		WT	TfamECKO
4.3	78.5	48.6	77.1		0.1	43		1	65
5.3	81.2	56.2	87.9		2	41		2.5	61
6.1	88.2	54.5	91.5		5	38		2.1	39
3.9	90.1	48.9	88.2		1	49		4	51
3.7	64.8	49.2	93.5		2	36		5	62
5.5	58.4	67.4	89.6		2.4	48		3	68

## Sheet: Fig.8 microaneurysm (10x field
WT	WT + LY	TfamECKO	TfamECKO+LY
0	0	76	5
0	0	64	7
0	0	73	4
0	0	61	3
0	0	77	6
0	0	67	3

## Sheet: Fig.9 Smad rescue
Fig.9b SMA_CD31 coverage					Fig.9c vascular density at P15				Fig.9e branch points (10x field					Fig.9f microaneurysm (10x field
WT	TfamECKO	Smad2ECKO	DKO		TfamECKO	Smad2ECKO	DKO		WT	TfamECKO	Smad2ECKO	DKO		WT	TfamECKO	Smad2ECKO	DKO
0.11	0.53	0.12	0.08		0.47	0.95	0.89		435	202	450	419		1	45	0	1
0.13	0.46	0.1	0.11		0.54	1.03	0.88		425	197	456	412		0	81	0	2
0.09	0.5	0.08	0.07		0.46	1	0.99		401	178	408	410		2	55	2	3
0.12	0.42	0.09	0.09		0.59	0.96	1.1		450	201	447	433		0	46	1	4
0.1	0.51	0.08	0.15		0.4	1.15	1		441	157	402	414		0	75	1	1
0.08	0.38	0.12	0.16		0.38	0.85	0.85		423	186	436	421		0	82	0	2

## Sheet: Fig.S1 sprouting live dead
	siCtrl	siCtrl	siCtrl	siCtrl	siCtrl	siCtrl	siTfam	siTfam	siTfam	siTfam	siTfam	siTfam	siCox10	siCox10	siCox10	siCox10	siCox10	siCox10	siTrx2	siTrx2	siTrx2	siTrx2	siTrx2	siTrx2
D2	1	2	1	3	2	0	2	1	3	2	1	1	1	1	3	1	0	1	2	1	1	1	3	1
D7	2	4	1	3	4	2	3	4	2	1	4	2	2	2	4	1	2	1	3	2	1	2	4	2

[truncated: 9 more sheets: Fig.S2 Ctrl vascular progressi, Fig.S3 FITC ROS, Fig.S4 vascular progression, Fig.S5 arterilization, Fig.S7 LY on sprout number, Fig.S8 LY on pSmad2 , Fig.S9 LY on vascular growth, Fig.S10a-f SmadKO rescue, Uncut gels for main figures]
